# Supplementary material for: Taxonomy, palynology and distribution notes of seven species of Passiflora L. (Passifloraceae s.s.) newly recorded from Brazil
Source: PhytoKeys. 2018 Jan 30;(95):1–14. doi: 10.3897/phytokeys.95.22342 (PMC5804142; doi:10.3897/phytokeys.95.22342)
Supplement: XML Treatment for Passiflora amoena [file phytokeys.95.22342-treatment1.xml]

<!DOCTYPE tp:taxon-treatment
  PUBLIC "-//TaxonX//DTD Taxonomic Treatment Publishing DTD v0 20100105//EN" "tax-treatment-NSO.dtd">
<tp:taxon-treatment xmlns:tp="http://www.plazi.org/taxpub"><tp:treatment-meta><kwd-group><label>Taxon classification</label><kwd><named-content xmlns:xlink="http://www.w3.org/1999/xlink" content-type="kingdom">Plantae</named-content></kwd><kwd><named-content xmlns:xlink="http://www.w3.org/1999/xlink" content-type="order">Malpighiales</named-content></kwd><kwd><named-content xmlns:xlink="http://www.w3.org/1999/xlink" content-type="family">Passifloraceae</named-content></kwd></kwd-group><mixed-citation publication-type="journal"><person-group><name><surname>Mezzonato-Pires</surname><given-names>Ana Carolina</given-names></name><name><surname>Milward-de-Azevedo</surname><given-names>Michaele Alvim</given-names></name><name><surname>Mendonça</surname><given-names>Cláudia Barbieri Ferreira</given-names></name><name><surname>Gonçalves-Esteves</surname><given-names>Vania</given-names></name></person-group><article-title>Taxonomy, palynology and distribution notes of seven species of <italic><tp:taxon-name><tp:taxon-name-part taxon-name-part-type="genus" reg="Passiflora">Passiflora</tp:taxon-name-part></tp:taxon-name></italic> L. (<tp:taxon-name><tp:taxon-name-part taxon-name-part-type="family">Passifloraceae</tp:taxon-name-part></tp:taxon-name> s.s.) newly recorded from Brazil</article-title><source>PhytoKeys</source><day>30</day><month>1</month><year>2018</year><volume>2018</volume><issue>95</issue><fpage>1</fpage><lpage>14</lpage><pub-id pub-id-type="doi">10.3897/phytokeys.95.22342</pub-id></mixed-citation></tp:treatment-meta><tp:nomenclature><tp:taxon-name>
            <tp:taxon-name-part taxon-name-part-type="genus" reg="Passiflora">Passiflora</tp:taxon-name-part>
            <tp:taxon-name-part taxon-name-part-type="species" reg="amoena">amoena</tp:taxon-name-part>
          </tp:taxon-name><tp:taxon-authority>L.K. Escobar, Systematic Botany 19(2): 203–205, f. 1. 1994.</tp:taxon-authority><xref ref-type="fig" rid="F2">Figs 2A, B</xref><xref ref-type="fig" rid="F3">, 3A, B</xref><xref ref-type="fig" rid="F4">, 4A, D</xref></tp:nomenclature><tp:treatment-sec sec-type="description" id="SECID0EHCAE"><title>Descriptions.</title><p>
            <bold><italic>Lianas</italic></bold>; tendrils thin to robust, glabrous. <bold><italic>Stipules</italic></bold> not seen. <bold><italic>Petioles</italic></bold> with two glands on the terminal end of the adaxial side. <bold><italic>Blades</italic></bold> 5.6–15 × 2.7–7.9 cm, chartaceous, elliptic or ovate, apex acute-mucronate or obtuse or emarginate, base cuneate, glabrous on both sides, discolorous, abaxial side greyish-brown, adaxial side purplish-vinaceous; margins non-undulate, glandular, 2–6 glands distributed on the abaxial side of the blade; 8–14 pairs of secondary veins, arcuate. <bold><italic>Bracts</italic></bold> diminute, triangular. <bold><italic>Flowers</italic></bold> arranged in racemose inflorescences, hypanthium cylindrical; sepals oblong, dark pink; petals oblong, pink; corona with 3 series of filaments, yellow to orange-yellow, filaments of first series with dolabriform-triangular, filaments of the second series with tuberculate wavy margins; operculum straight, non-tubular, included, ligulate, apex plicate; trochlea absent on the androgynophore; ovary ellipsoid, glabrous. <bold><italic>Fruits</italic></bold> 6.45 × 2.24 cm, ellipsoid, glabrous.</p><fig id="F2" position="float" orientation="portrait"><label>Figure 2.</label><caption><p>Illustrations of leaves and flowers in longitudinal section. <bold>A, B</bold> <italic><tp:taxon-name><tp:taxon-name-part taxon-name-part-type="genus" reg="Passiflora">Passiflora</tp:taxon-name-part> <tp:taxon-name-part taxon-name-part-type="species" reg="amoena">amoena</tp:taxon-name-part></tp:taxon-name></italic> (S.V. Costa Neto et al. 2818, HAMAB) <bold>C, D</bold> <italic><tp:taxon-name><tp:taxon-name-part taxon-name-part-type="genus" reg="Passiflora">Passiflora</tp:taxon-name-part> <tp:taxon-name-part taxon-name-part-type="species" reg="fuchsiiflora">fuchsiiflora</tp:taxon-name-part></tp:taxon-name></italic> (S. Sakagawa et al. 248, INPA) <bold>E, F</bold> <italic><tp:taxon-name><tp:taxon-name-part taxon-name-part-type="genus" reg="Passiflora">Passiflora</tp:taxon-name-part> <tp:taxon-name-part taxon-name-part-type="species" reg="jussieui">jussieui</tp:taxon-name-part></tp:taxon-name></italic> (<italic>D.C. Daly</italic> et al. <italic>7423</italic>, UPCB) <bold>G, H</bold> <italic><tp:taxon-name><tp:taxon-name-part taxon-name-part-type="genus" reg="Passiflora">Passiflora</tp:taxon-name-part> <tp:taxon-name-part taxon-name-part-type="species" reg="ovata">ovata</tp:taxon-name-part></tp:taxon-name></italic> (S. Sakagawa et al. 668, INPA) <bold>I, J</bold> <italic><tp:taxon-name><tp:taxon-name-part taxon-name-part-type="genus" reg="Passiflora">Passiflora</tp:taxon-name-part> <tp:taxon-name-part taxon-name-part-type="species" reg="plumosa">plumosa</tp:taxon-name-part></tp:taxon-name></italic> (C.A. Cid et al. 561, MG) <bold>K, L</bold> <italic><tp:taxon-name><tp:taxon-name-part taxon-name-part-type="genus" reg="Passiflora">Passiflora</tp:taxon-name-part> <tp:taxon-name-part taxon-name-part-type="species" reg="quelchii">quelchii</tp:taxon-name-part></tp:taxon-name></italic> (R.C. Forzza et al. 8321, RB) <bold>M, N</bold> <italic><tp:taxon-name><tp:taxon-name-part taxon-name-part-type="genus" reg="Passiflora">Passiflora</tp:taxon-name-part> <tp:taxon-name-part taxon-name-part-type="species" reg="tessmannii">tessmannii</tp:taxon-name-part></tp:taxon-name></italic> (C.A. Sothers &amp; E.C. Pereira 612, INPA).</p></caption><graphic xmlns:xlink="http://www.w3.org/1999/xlink" xlink:href="phytokeys-95-001-g002.jpg" position="float" orientation="portrait" xlink:type="simple" id="oo_182372.jpg"/></fig></tp:treatment-sec><tp:treatment-sec sec-type="Palynology" id="SECID0EVGAE"><title>Palynology.</title><p>Pollen grains medium-sized (ca. 42.8 µm), prolate spheroidal, 6-colporate, colpi long, narrow, three endoapertures lalongate (ca. 6.2 × 8.1 µm), unique for each pair of ectoaperture, sexine reticulate, heterobrochate, with muri (ca. 1.2 µm), muri simple columellate, sinuous, continuous, with perforations, without high columellae, not apparent, tectum surface mostly curved, lumina ornamented, small (ca. 6.7 µm diam.) (Fig. <xref ref-type="fig" rid="F3">3A, B</xref>).</p><fig id="F3" position="float" orientation="portrait"><label>Figure 3.</label><caption><p>Photomicrographs and electron photomicrographs of pollen grains of the species of <italic><tp:taxon-name><tp:taxon-name-part taxon-name-part-type="genus" reg="Passiflora">Passiflora</tp:taxon-name-part></tp:taxon-name></italic>. <bold>A, B</bold> <italic><tp:taxon-name><tp:taxon-name-part taxon-name-part-type="genus" reg="Passiflora">Passiflora</tp:taxon-name-part> <tp:taxon-name-part taxon-name-part-type="species" reg="amoena">amoena</tp:taxon-name-part></tp:taxon-name></italic> <bold>C, D</bold> <italic><tp:taxon-name><tp:taxon-name-part taxon-name-part-type="genus" reg="Passiflora">Passiflora</tp:taxon-name-part> <tp:taxon-name-part taxon-name-part-type="species" reg="fuchsiiflora">fuchsiiflora</tp:taxon-name-part></tp:taxon-name></italic> <bold>E, F</bold> <italic><tp:taxon-name><tp:taxon-name-part taxon-name-part-type="genus" reg="Passiflora">Passiflora</tp:taxon-name-part> <tp:taxon-name-part taxon-name-part-type="species" reg="jussieui">jussieui</tp:taxon-name-part></tp:taxon-name></italic> <bold>G, H</bold> <italic><tp:taxon-name><tp:taxon-name-part taxon-name-part-type="genus" reg="Passiflora">Passiflora</tp:taxon-name-part> <tp:taxon-name-part taxon-name-part-type="species" reg="ovata">ovata</tp:taxon-name-part></tp:taxon-name></italic> <bold>I, J</bold> <italic><tp:taxon-name><tp:taxon-name-part taxon-name-part-type="genus" reg="Passiflora">Passiflora</tp:taxon-name-part> <tp:taxon-name-part taxon-name-part-type="species" reg="quelchii">quelchii</tp:taxon-name-part></tp:taxon-name></italic> <bold>K, L</bold> <italic><tp:taxon-name><tp:taxon-name-part taxon-name-part-type="genus" reg="Passiflora">Passiflora</tp:taxon-name-part> <tp:taxon-name-part taxon-name-part-type="species" reg="tessmannii">tessmannii</tp:taxon-name-part></tp:taxon-name></italic> <bold>A, C, E, G, K</bold> general aspect of polar view <bold>B, F, H, I, L</bold> general aspect of equatorial view, <bold>D</bold> and <bold>J</bold> ornamentation detail. Scale bars: 10 µm (<bold>C, E, F, G, H, I, K, L</bold>); 5 µm (<bold>A, B, J</bold>); 1 µm (<bold>D</bold>).</p></caption><graphic xmlns:xlink="http://www.w3.org/1999/xlink" xlink:href="phytokeys-95-001-g003.jpg" position="float" orientation="portrait" xlink:type="simple" id="oo_182373.jpg"/></fig></tp:treatment-sec><tp:treatment-sec sec-type="material" id="SECID0EPKAE"><title>Specimens examined.</title><p>
            <bold>BRAZIL. Amapá</bold>: Amapari, Cabeceiras of the Rio Amapari, on the left bank of the rio Anacuí, trail 5, <named-content xmlns:xlink="http://www.w3.org/1999/xlink" content-type="dwc:verbatimCoordinates" xlink:type="simple"><named-content content-type="geo-json" specific-use="{&#34;type&#34;:&#34;Point&#34;,&#34;coordinates&#34;:[-52.741389,1.844722]}" id="NCID0E1KAE" xlink:type="simple">01°50'41"N, 52°44'29"W</named-content></named-content>, 7 Mar 2006 [fl], M.O. Hamada et al. 151 (HAMAB, INPA, R); Clevelândia do Norte, Rio Oiapoque, along the road between Oiapoque and Clevelândia, <named-content xmlns:xlink="http://www.w3.org/1999/xlink" content-type="dwc:verbatimCoordinates" xlink:type="simple"><named-content content-type="geo-json" specific-use="{&#34;type&#34;:&#34;Point&#34;,&#34;coordinates&#34;:[-51.860556,3.813333]}" id="NCID0ECLAE" xlink:type="simple">3°48'48"N, 51°51'38"W</named-content></named-content>, 20 Jul 1960 [fr], B. Maguire, J.M. Pires and C.K. Maguire 47085 (NYBG); Igarapé Ponta-Narri, third waterfall, 08 Oct 1949, [fl], G.A. Black 49-8461 (IAN); Macapá, Colônia do Torrão, <named-content xmlns:xlink="http://www.w3.org/1999/xlink" content-type="dwc:verbatimCoordinates" xlink:type="simple"><named-content content-type="geo-json" specific-use="{&#34;type&#34;:&#34;Point&#34;,&#34;coordinates&#34;:[-51.066389,0.038889]}" id="NCID0EKLAE" xlink:type="simple">0°2'20"N, 51°3'59"W</named-content></named-content>, 29 Aug 1962 [bt, fl], J.M. Pires &amp; P.B. Cavalcante 52667 (IAN); Oiapoque, BR156, road between Calçoene and Oiapoque, 17 km southeast of Oiapoque, ca. <named-content xmlns:xlink="http://www.w3.org/1999/xlink" content-type="dwc:verbatimCoordinates" xlink:type="simple"><named-content content-type="geo-json" specific-use="{&#34;type&#34;:&#34;Point&#34;,&#34;coordinates&#34;:[-51.835000,3.843056]}" id="NCID0ESLAE" xlink:type="simple">3°50'35"N, 51°50'6"W</named-content></named-content>, 3 Dec 1984 [fl], S.A. Mori, J. Reitsma and R. Cardoso 17157 (HAMAB); Rio Oiapoque, about 1 km west of Cachoeira Utussansain, <named-content xmlns:xlink="http://www.w3.org/1999/xlink" content-type="dwc:verbatimCoordinates" xlink:type="simple"><named-content content-type="geo-json" specific-use="{&#34;type&#34;:&#34;Point&#34;,&#34;coordinates&#34;:[-52.916667,2.133333]}" id="NCID0E1LAE" xlink:type="simple">2°8’N, 52°55’W</named-content></named-content>, 8 Sep 1960 [fl], H.S. Irwin et al. 48080 (IAN); Rio Oiapoque, upper slopes and hilltop Tipac, <named-content xmlns:xlink="http://www.w3.org/1999/xlink" content-type="dwc:verbatimCoordinates" xlink:type="simple"><named-content content-type="geo-json" specific-use="{&#34;type&#34;:&#34;Point&#34;,&#34;coordinates&#34;:[-51.316667,3.600000]}" id="NCID0ECMAE" xlink:type="simple">3°36’N, 51°19’W</named-content></named-content>, 200-250m, 15 Oct 1960 [bt, fl], H.S. Irwin 48731 (IAN); Porto Grande, Floresta Nacional do Amapá, rio Mutum, conglomerate 02, <named-content xmlns:xlink="http://www.w3.org/1999/xlink" content-type="dwc:verbatimCoordinates" xlink:type="simple"><named-content content-type="geo-json" specific-use="{&#34;type&#34;:&#34;Point&#34;,&#34;coordinates&#34;:[-51.413333,0.713333]}" id="NCID0EKMAE" xlink:type="simple">0°42'48"N, 51°24'48"W</named-content></named-content>, 20 Feb 2009 [fl], S.V. Costa Neto et al. 2818 (HAMAB).</p><fig id="F4" position="float" orientation="portrait"><label>Figure 4.</label><caption><p>
                <italic><tp:taxon-name><tp:taxon-name-part taxon-name-part-type="genus" reg="Passiflora">Passiflora</tp:taxon-name-part> <tp:taxon-name-part taxon-name-part-type="species" reg="amoena">amoena</tp:taxon-name-part></tp:taxon-name></italic> L.K. Escobar. <bold>A</bold> habit <bold>B</bold> inflorescence <bold>C</bold> flower <bold>D</bold> fruits. Scale bars: 10 mm (<bold>A, C, D</bold>); 2 mm (<bold>B</bold>). Photographs by S.C. Neto (S.V. Costa Neto et al. 2818, HAMAB)</p></caption><graphic xmlns:xlink="http://www.w3.org/1999/xlink" xlink:href="phytokeys-95-001-g004.jpg" position="float" orientation="portrait" xlink:type="simple" id="oo_182374.jpg"/></fig></tp:treatment-sec><tp:treatment-sec sec-type="distribution" id="SECID0ETNAE"><title>Distribution and ecology.</title><p>It is known to occur in Guyana, French Guiana, Suriname and Brazil. It is recorded for the state of Amapá, growing near river banks, in <italic>Floresta de Terra Firme</italic> and in periodically flooded areas called <italic>Floresta de Várzea</italic>.</p></tp:treatment-sec><tp:treatment-sec sec-type="Taxonomic comments" id="SECID0E4NAE"><title>Taxonomic comments.</title><p>
            <italic><tp:taxon-name><tp:taxon-name-part taxon-name-part-type="genus" reg="Passiflora">Passiflora</tp:taxon-name-part> <tp:taxon-name-part taxon-name-part-type="species" reg="amoena">amoena</tp:taxon-name-part></tp:taxon-name></italic> belongs to <tp:taxon-name><tp:taxon-name-part taxon-name-part-type="genus" reg="Passiflora">P.</tp:taxon-name-part> <tp:taxon-name-part taxon-name-part-type="infraspecific-rank">subg.</tp:taxon-name-part> <tp:taxon-name-part taxon-name-part-type="subgenus" reg="Astrophea">Astrophea</tp:taxon-name-part><tp:taxon-name-part taxon-name-part-type="Infraspecific-rank">, sect.</tp:taxon-name-part> <tp:taxon-name-part taxon-name-part-type="section" reg="Botryastrophea">Botryastrophea</tp:taxon-name-part></tp:taxon-name> (Harms) Killip, ser. <tp:taxon-name>Carneae</tp:taxon-name> Feuillet. It is morphologically most similar to <italic><tp:taxon-name><tp:taxon-name-part taxon-name-part-type="genus" reg="Passiflora">P.</tp:taxon-name-part> <tp:taxon-name-part taxon-name-part-type="species" reg="fuchsiiflora">fuchsiiflora</tp:taxon-name-part></tp:taxon-name></italic>, being differentiated from the latter by its flowers with yellow to orange-yellow corona and dolabriform-triangular outer corona filaments. Both species possess pollen grains of the IV type (<xref ref-type="bibr" rid="B13">Mezzonato-Pires et al. 2017</xref>) due to their reticulate sexine and small lumina.</p><!--PageBreak--></tp:treatment-sec><ref-list><ref id="B13"><mixed-citation xmlns:xlink="http://www.w3.org/1999/xlink" xlink:type="simple">
          <person-group><name name-style="western"><surname>Mezzonato-Pires</surname><given-names>AC</given-names></name><name name-style="western"><surname>Mendonça</surname><given-names>CBF</given-names></name><name name-style="western"><surname>Milward-de-Azevedo</surname><given-names>MA</given-names></name><name name-style="western"><surname>Gonçalves-Esteves</surname><given-names>V</given-names></name></person-group> (<year>2017</year>) <article-title>The systematic value of pollen morphology of <tp:taxon-name><tp:taxon-name-part taxon-name-part-type="genus">Passiflora</tp:taxon-name-part> <tp:taxon-name-part taxon-name-part-type="infraspecific-rank">subgenus</tp:taxon-name-part> <tp:taxon-name-part taxon-name-part-type="subgenus">Astrophea</tp:taxon-name-part></tp:taxon-name> (<tp:taxon-name><tp:taxon-name-part taxon-name-part-type="family">Passifloraceae</tp:taxon-name-part></tp:taxon-name>).</article-title> <source>Phytotaxa</source> <volume>298</volume>(<issue>1</issue>): <fpage>1</fpage>–<lpage>19</lpage>. <ext-link xlink:type="simple" ext-link-type="doi" xlink:href="10.11646/phytotaxa.298.1.1">https://doi.org/10.11646/phytotaxa.298.1.1</ext-link></mixed-citation></ref></ref-list></tp:taxon-treatment>
