# Supplementary material for: Taxonomy, palynology and distribution notes of seven species of Passiflora L. (Passifloraceae s.s.) newly recorded from Brazil
Source: PhytoKeys. 2018 Jan 30;(95):1–14. doi: 10.3897/phytokeys.95.22342 (PMC5804142; doi:10.3897/phytokeys.95.22342)
Supplement: XML Treatment for Passiflora fuchsiiflora [file phytokeys.95.22342-treatment2.xml]

<!DOCTYPE tp:taxon-treatment
  PUBLIC "-//TaxonX//DTD Taxonomic Treatment Publishing DTD v0 20100105//EN" "tax-treatment-NSO.dtd">
<tp:taxon-treatment xmlns:tp="http://www.plazi.org/taxpub"><tp:treatment-meta><kwd-group><label>Taxon classification</label><kwd><named-content xmlns:xlink="http://www.w3.org/1999/xlink" content-type="kingdom">Plantae</named-content></kwd><kwd><named-content xmlns:xlink="http://www.w3.org/1999/xlink" content-type="order">Malpighiales</named-content></kwd><kwd><named-content xmlns:xlink="http://www.w3.org/1999/xlink" content-type="family">Passifloraceae</named-content></kwd></kwd-group><mixed-citation publication-type="journal"><person-group><name><surname>Mezzonato-Pires</surname><given-names>Ana Carolina</given-names></name><name><surname>Milward-de-Azevedo</surname><given-names>Michaele Alvim</given-names></name><name><surname>Mendonça</surname><given-names>Cláudia Barbieri Ferreira</given-names></name><name><surname>Gonçalves-Esteves</surname><given-names>Vania</given-names></name></person-group><article-title>Taxonomy, palynology and distribution notes of seven species of <italic><tp:taxon-name><tp:taxon-name-part taxon-name-part-type="genus" reg="Passiflora">Passiflora</tp:taxon-name-part></tp:taxon-name></italic> L. (<tp:taxon-name><tp:taxon-name-part taxon-name-part-type="family">Passifloraceae</tp:taxon-name-part></tp:taxon-name> s.s.) newly recorded from Brazil</article-title><source>PhytoKeys</source><day>30</day><month>1</month><year>2018</year><volume>2018</volume><issue>95</issue><fpage>1</fpage><lpage>14</lpage><pub-id pub-id-type="doi">10.3897/phytokeys.95.22342</pub-id></mixed-citation></tp:treatment-meta><tp:nomenclature><tp:taxon-name>
            <tp:taxon-name-part taxon-name-part-type="genus" reg="Passiflora">Passiflora</tp:taxon-name-part>
            <tp:taxon-name-part taxon-name-part-type="species" reg="fuchsiiflora">fuchsiiflora</tp:taxon-name-part>
          </tp:taxon-name><tp:taxon-authority>Hemsl., Icon. Pl. 26: pl. 2553. 1898.</tp:taxon-authority><xref ref-type="fig" rid="F2">Figs 2C, D</xref><xref ref-type="fig" rid="F3">, 3C, D</xref><!--PageBreak--></tp:nomenclature><tp:treatment-sec sec-type="description" id="SECID0EIRAE"><title>Descriptions.</title><p>
            <bold><italic>Lianas</italic></bold>; tendrils robust, glabrous. <bold><italic>Stipules</italic></bold> not seen. <bold><italic>Petioles</italic></bold> with two glands on the terminal end of the adaxial side. <bold><italic>Blades</italic></bold> 13.2–15.2 × 11.2–13.5 cm, chartaceous, widely ovate, apex round to slightly emarginate, base slightly to deeply cordate, glabrous on both sides; margins non-undulate, glandular; 11–14 pairs of secondary veins, arcuate. <bold><italic>Bracts</italic></bold> diminute, linear-setaceous, alternate. <bold><italic>Flowers</italic></bold> arranged in a racemose inflorescence, hypanthium cylindrical; sepals linear-oblong, pink; petals linear-oblong, pink; corona with 3 series of filaments, dark purple, filaments of first series subdolabriform, laterally attached filaments, filaments of second series tuberculate to tuberculate-triangular, filaments of third tuberculate; operculum straight, membranous, non-tubular, included, apex fimbriate; trochlea absent on the androgynophore; ovary obovoid to oblongoid, glabrous. <bold><italic>Fruits</italic></bold> not seen.</p></tp:treatment-sec><tp:treatment-sec sec-type="Palynology" id="SECID0EKSAE"><title>Palynology.</title><p>Pollen grains medium-sized (ca. 38.4 µm), prolate spheroidal, 6-colporate, colpi long, narrow, three endoapertures lalongate (ca. 7.6 × 11.0 µm), unique for each pair of ectoaperture, sexine reticulate, heterobrochate; muri (ca. 1.2 µm) simple columellate, sinuous, continuous, with perforations, without high columellae, not apparent, tectum surface mostly curved, lumina slightly ornamented, small (ca. 4.0 µm diam.) (Fig. <xref ref-type="fig" rid="F3">3C, D</xref>).</p></tp:treatment-sec><tp:treatment-sec sec-type="material" id="SECID0EUSAE"><title>Specimens examined.</title><p>
            <bold>BRAZIL. Amazonas</bold>: Presidente Figueiredo, Rebio Uatumã, grid of PPBio, <named-content xmlns:xlink="http://www.w3.org/1999/xlink" content-type="dwc:verbatimCoordinates" xlink:type="simple"><named-content content-type="geo-json" specific-use="{&#34;type&#34;:&#34;Point&#34;,&#34;coordinates&#34;:[-60.025000,-2.034444]}" id="NCID0E6SAE" xlink:type="simple">2°2'4"S, 60°1'30"W</named-content></named-content>, 16 Apr 2007 [fl, fr], S. Sakagawa et al. 248 (INPA); Rebio Uatumã, Igarapé access to camp 2, left bank rising, <named-content xmlns:xlink="http://www.w3.org/1999/xlink" content-type="dwc:verbatimCoordinates" xlink:type="simple"><named-content content-type="geo-json" specific-use="{&#34;type&#34;:&#34;Point&#34;,&#34;coordinates&#34;:[-60.025000,-2.034444]}" id="NCID0EHTAE" xlink:type="simple">2°2'4"S, 60°1'30"W</named-content></named-content>, 27 Sep 2008 [fl], S. Sakagawa and J.R.M. Ferreira 512 (INPA).</p></tp:treatment-sec><tp:treatment-sec sec-type="distribution" id="SECID0EMTAE"><title>Distribution and ecology.</title><p>It is known to occur in Guyana, French Guiana, Suriname, Venezuela and Brazil. A single specimen collected in 1993 at the Indigenous Reserve of Yanomani, state of Amazonas, by <italic>W. Miliken 1801</italic>, was originally identified as <italic><tp:taxon-name><tp:taxon-name-part taxon-name-part-type="genus" reg="Passiflora">P.</tp:taxon-name-part> <tp:taxon-name-part taxon-name-part-type="species" reg="fuchsiiflora">fuchsiiflora</tp:taxon-name-part></tp:taxon-name></italic>. Until the present contribution, this was the only specimen of <italic><tp:taxon-name><tp:taxon-name-part taxon-name-part-type="genus" reg="Passiflora">P.</tp:taxon-name-part> <tp:taxon-name-part taxon-name-part-type="species" reg="fuchsiiflora">fuchsiiflora</tp:taxon-name-part></tp:taxon-name></italic> known for Brazil. Nonetheless, this specimen actually belongs to <italic><tp:taxon-name><tp:taxon-name-part taxon-name-part-type="genus" reg="Passiflora">P.</tp:taxon-name-part> <tp:taxon-name-part taxon-name-part-type="species" reg="balbis">balbis</tp:taxon-name-part></tp:taxon-name></italic> Feuillet. Two specimens from the state of Amazonas, municipality of Presidente Figueiredo, at the Biological Reserve of Uatumã, are here correctly identified as <italic><tp:taxon-name><tp:taxon-name-part taxon-name-part-type="genus" reg="Passiflora">P.</tp:taxon-name-part> <tp:taxon-name-part taxon-name-part-type="species" reg="fuchsiiflora">fuchsiiflora</tp:taxon-name-part></tp:taxon-name></italic>. Thus, this species is recorded for the first time in Brazil based on the aforementioned specimens. In Brazil, <italic><tp:taxon-name><tp:taxon-name-part taxon-name-part-type="genus" reg="Passiflora">P.</tp:taxon-name-part> <tp:taxon-name-part taxon-name-part-type="species" reg="fuchsiiflora">fuchsiiflora</tp:taxon-name-part></tp:taxon-name></italic> is restricted to the state of Amazonas, growing in <italic>Igarapé</italic> formations.</p></tp:treatment-sec><tp:treatment-sec sec-type="Taxonomic comments" id="SECID0ENVAE"><title>Taxonomic comments.</title><p>
            <italic><tp:taxon-name><tp:taxon-name-part taxon-name-part-type="genus" reg="Passiflora">Passiflora</tp:taxon-name-part> <tp:taxon-name-part taxon-name-part-type="species" reg="fuchsiiflora">fuchsiiflora</tp:taxon-name-part></tp:taxon-name></italic> belongs to <tp:taxon-name><tp:taxon-name-part taxon-name-part-type="genus" reg="Passiflora">P.</tp:taxon-name-part> <tp:taxon-name-part taxon-name-part-type="infraspecific-rank">subg.</tp:taxon-name-part> <tp:taxon-name-part taxon-name-part-type="subgenus" reg="Astrophea">Astrophea</tp:taxon-name-part><tp:taxon-name-part taxon-name-part-type="infraspecific-rank">, sect.</tp:taxon-name-part> <tp:taxon-name-part taxon-name-part-type="section" reg="Botryastrophea">Botryastrophea</tp:taxon-name-part><tp:taxon-name-part taxon-name-part-type="infraspecific-rank">, ser.</tp:taxon-name-part> Carneae</tp:taxon-name>. It possesses widely ovate and chartaceous leaf-blades, with round to slightly emarginate apex, added to the three filament series of the corona, with subdolabriform outer filaments and the two inner series with tuberculate filaments. The pollen grains possess reticulate sexine with small lumina and, for this reason, the pollen was included by <xref ref-type="bibr" rid="B13">Mezzonato-Pires et al. (2017)</xref> in the type IV pollen group.</p><!--PageBreak--></tp:treatment-sec><tp:treatment-sec><!--Section generated to contain objects referenced in tp:taxon-treatment.--><fig id="F2" position="float" orientation="portrait"><label>Figure 2.</label><caption><p>Illustrations of leaves and flowers in longitudinal section. <bold>A, B</bold> <italic><tp:taxon-name><tp:taxon-name-part taxon-name-part-type="genus" reg="Passiflora">Passiflora</tp:taxon-name-part> <tp:taxon-name-part taxon-name-part-type="species" reg="amoena">amoena</tp:taxon-name-part></tp:taxon-name></italic> (S.V. Costa Neto et al. 2818, HAMAB) <bold>C, D</bold> <italic><tp:taxon-name><tp:taxon-name-part taxon-name-part-type="genus" reg="Passiflora">Passiflora</tp:taxon-name-part> <tp:taxon-name-part taxon-name-part-type="species" reg="fuchsiiflora">fuchsiiflora</tp:taxon-name-part></tp:taxon-name></italic> (S. Sakagawa et al. 248, INPA) <bold>E, F</bold> <italic><tp:taxon-name><tp:taxon-name-part taxon-name-part-type="genus" reg="Passiflora">Passiflora</tp:taxon-name-part> <tp:taxon-name-part taxon-name-part-type="species" reg="jussieui">jussieui</tp:taxon-name-part></tp:taxon-name></italic> (<italic>D.C. Daly</italic> et al. <italic>7423</italic>, UPCB) <bold>G, H</bold> <italic><tp:taxon-name><tp:taxon-name-part taxon-name-part-type="genus" reg="Passiflora">Passiflora</tp:taxon-name-part> <tp:taxon-name-part taxon-name-part-type="species" reg="ovata">ovata</tp:taxon-name-part></tp:taxon-name></italic> (S. Sakagawa et al. 668, INPA) <bold>I, J</bold> <italic><tp:taxon-name><tp:taxon-name-part taxon-name-part-type="genus" reg="Passiflora">Passiflora</tp:taxon-name-part> <tp:taxon-name-part taxon-name-part-type="species" reg="plumosa">plumosa</tp:taxon-name-part></tp:taxon-name></italic> (C.A. Cid et al. 561, MG) <bold>K, L</bold> <italic><tp:taxon-name><tp:taxon-name-part taxon-name-part-type="genus" reg="Passiflora">Passiflora</tp:taxon-name-part> <tp:taxon-name-part taxon-name-part-type="species" reg="quelchii">quelchii</tp:taxon-name-part></tp:taxon-name></italic> (R.C. Forzza et al. 8321, RB) <bold>M, N</bold> <italic><tp:taxon-name><tp:taxon-name-part taxon-name-part-type="genus" reg="Passiflora">Passiflora</tp:taxon-name-part> <tp:taxon-name-part taxon-name-part-type="species" reg="tessmannii">tessmannii</tp:taxon-name-part></tp:taxon-name></italic> (C.A. Sothers &amp; E.C. Pereira 612, INPA).</p></caption><graphic xmlns:xlink="http://www.w3.org/1999/xlink" xlink:href="phytokeys-95-001-g002.jpg" position="float" orientation="portrait" xlink:type="simple" id="oo_182372.jpg"/></fig><fig id="F3" position="float" orientation="portrait"><label>Figure 3.</label><caption><p>Photomicrographs and electron photomicrographs of pollen grains of the species of <italic><tp:taxon-name><tp:taxon-name-part taxon-name-part-type="genus" reg="Passiflora">Passiflora</tp:taxon-name-part></tp:taxon-name></italic>. <bold>A, B</bold> <italic><tp:taxon-name><tp:taxon-name-part taxon-name-part-type="genus" reg="Passiflora">Passiflora</tp:taxon-name-part> <tp:taxon-name-part taxon-name-part-type="species" reg="amoena">amoena</tp:taxon-name-part></tp:taxon-name></italic> <bold>C, D</bold> <italic><tp:taxon-name><tp:taxon-name-part taxon-name-part-type="genus" reg="Passiflora">Passiflora</tp:taxon-name-part> <tp:taxon-name-part taxon-name-part-type="species" reg="fuchsiiflora">fuchsiiflora</tp:taxon-name-part></tp:taxon-name></italic> <bold>E, F</bold> <italic><tp:taxon-name><tp:taxon-name-part taxon-name-part-type="genus" reg="Passiflora">Passiflora</tp:taxon-name-part> <tp:taxon-name-part taxon-name-part-type="species" reg="jussieui">jussieui</tp:taxon-name-part></tp:taxon-name></italic> <bold>G, H</bold> <italic><tp:taxon-name><tp:taxon-name-part taxon-name-part-type="genus" reg="Passiflora">Passiflora</tp:taxon-name-part> <tp:taxon-name-part taxon-name-part-type="species" reg="ovata">ovata</tp:taxon-name-part></tp:taxon-name></italic> <bold>I, J</bold> <italic><tp:taxon-name><tp:taxon-name-part taxon-name-part-type="genus" reg="Passiflora">Passiflora</tp:taxon-name-part> <tp:taxon-name-part taxon-name-part-type="species" reg="quelchii">quelchii</tp:taxon-name-part></tp:taxon-name></italic> <bold>K, L</bold> <italic><tp:taxon-name><tp:taxon-name-part taxon-name-part-type="genus" reg="Passiflora">Passiflora</tp:taxon-name-part> <tp:taxon-name-part taxon-name-part-type="species" reg="tessmannii">tessmannii</tp:taxon-name-part></tp:taxon-name></italic> <bold>A, C, E, G, K</bold> general aspect of polar view <bold>B, F, H, I, L</bold> general aspect of equatorial view, <bold>D</bold> and <bold>J</bold> ornamentation detail. Scale bars: 10 µm (<bold>C, E, F, G, H, I, K, L</bold>); 5 µm (<bold>A, B, J</bold>); 1 µm (<bold>D</bold>).</p></caption><graphic xmlns:xlink="http://www.w3.org/1999/xlink" xlink:href="phytokeys-95-001-g003.jpg" position="float" orientation="portrait" xlink:type="simple" id="oo_182373.jpg"/></fig></tp:treatment-sec><ref-list><ref id="B13"><mixed-citation xmlns:xlink="http://www.w3.org/1999/xlink" xlink:type="simple">
          <person-group><name name-style="western"><surname>Mezzonato-Pires</surname><given-names>AC</given-names></name><name name-style="western"><surname>Mendonça</surname><given-names>CBF</given-names></name><name name-style="western"><surname>Milward-de-Azevedo</surname><given-names>MA</given-names></name><name name-style="western"><surname>Gonçalves-Esteves</surname><given-names>V</given-names></name></person-group> (<year>2017</year>) <article-title>The systematic value of pollen morphology of <tp:taxon-name><tp:taxon-name-part taxon-name-part-type="genus">Passiflora</tp:taxon-name-part> <tp:taxon-name-part taxon-name-part-type="infraspecific-rank">subgenus</tp:taxon-name-part> <tp:taxon-name-part taxon-name-part-type="subgenus">Astrophea</tp:taxon-name-part></tp:taxon-name> (<tp:taxon-name><tp:taxon-name-part taxon-name-part-type="family">Passifloraceae</tp:taxon-name-part></tp:taxon-name>).</article-title> <source>Phytotaxa</source> <volume>298</volume>(<issue>1</issue>): <fpage>1</fpage>–<lpage>19</lpage>. <ext-link xlink:type="simple" ext-link-type="doi" xlink:href="10.11646/phytotaxa.298.1.1">https://doi.org/10.11646/phytotaxa.298.1.1</ext-link></mixed-citation></ref></ref-list></tp:taxon-treatment>
