# Supplementary material for: Taxonomy, palynology and distribution notes of seven species of Passiflora L. (Passifloraceae s.s.) newly recorded from Brazil
Source: PhytoKeys. 2018 Jan 30;(95):1–14. doi: 10.3897/phytokeys.95.22342 (PMC5804142; doi:10.3897/phytokeys.95.22342)
Supplement: XML Treatment for Passiflora jussieui [file phytokeys.95.22342-treatment3.xml]

<!DOCTYPE tp:taxon-treatment
  PUBLIC "-//TaxonX//DTD Taxonomic Treatment Publishing DTD v0 20100105//EN" "tax-treatment-NSO.dtd">
<tp:taxon-treatment xmlns:tp="http://www.plazi.org/taxpub"><tp:treatment-meta><kwd-group><label>Taxon classification</label><kwd><named-content xmlns:xlink="http://www.w3.org/1999/xlink" content-type="kingdom">Plantae</named-content></kwd><kwd><named-content xmlns:xlink="http://www.w3.org/1999/xlink" content-type="order">Malpighiales</named-content></kwd><kwd><named-content xmlns:xlink="http://www.w3.org/1999/xlink" content-type="family">Passifloraceae</named-content></kwd></kwd-group><mixed-citation publication-type="journal"><person-group><name><surname>Mezzonato-Pires</surname><given-names>Ana Carolina</given-names></name><name><surname>Milward-de-Azevedo</surname><given-names>Michaele Alvim</given-names></name><name><surname>Mendonça</surname><given-names>Cláudia Barbieri Ferreira</given-names></name><name><surname>Gonçalves-Esteves</surname><given-names>Vania</given-names></name></person-group><article-title>Taxonomy, palynology and distribution notes of seven species of <italic><tp:taxon-name><tp:taxon-name-part taxon-name-part-type="genus" reg="Passiflora">Passiflora</tp:taxon-name-part></tp:taxon-name></italic> L. (<tp:taxon-name><tp:taxon-name-part taxon-name-part-type="family">Passifloraceae</tp:taxon-name-part></tp:taxon-name> s.s.) newly recorded from Brazil</article-title><source>PhytoKeys</source><day>30</day><month>1</month><year>2018</year><volume>2018</volume><issue>95</issue><fpage>1</fpage><lpage>14</lpage><pub-id pub-id-type="doi">10.3897/phytokeys.95.22342</pub-id></mixed-citation></tp:treatment-meta><tp:nomenclature><tp:taxon-name>
            <tp:taxon-name-part taxon-name-part-type="genus" reg="Passiflora">Passiflora</tp:taxon-name-part>
            <tp:taxon-name-part taxon-name-part-type="species" reg="jussieui">jussieui</tp:taxon-name-part>
          </tp:taxon-name><tp:taxon-authority>Feuillet, Journal of the Botanical Research Institute of Texas 4(2): 611, f. 1. 2010.</tp:taxon-authority><xref ref-type="fig" rid="F2">Figs 2E, F</xref><xref ref-type="fig" rid="F3">, 3E, F</xref></tp:nomenclature><tp:treatment-sec sec-type="description" id="SECID0EMYAE"><title>Descriptions.</title><p>
            <bold><italic>Lianas</italic></bold>; tendrils slightly robust, glabrous to slightly puberulous. <bold><italic>Stipules</italic></bold> not seen. <bold><italic>Petioles</italic></bold> with two glands on the terminal end of the adaxial side. <bold><italic>Blades</italic></bold> 15–23 × 8.4–12.7 cm, coriaceous, ovate to ovate-oblong to oblong to widely oblong, apex acuminate, base truncate to round, glabrous on both sides; margins conspicuous, undulate, brown to brownish-green, glandular, with 2–3 glands; 16–23 pairs of secondary veins, arcuate. <bold><italic>Bracts</italic></bold> diminute, linear-setaceous, alternate. <bold><italic>Flowers</italic></bold> arranged in a racemose inflorescence, hypanthium cylindrical; sepals linear-oblong, greenish; petals linear-oblong, white with lilac spots; corona with 4–6 series of filaments, greenish-yellow with dark red to purplish spots, filaments of first series subdolabriform, straight, laterally attached, filaments of second, third and fourth series with linear-capitate, straight, filaments of fifth series linear-capitate to hair-like, semi-straight or reflexed, filaments of sixth series hair-like, reflexed; operculum straight, tubular, membranous, exserted, apex crenulate; trochlea absent on the androgynophore; ovary narrowly oblongoid to narrowly ovoid, densely velutine. <bold>Fruits</bold> not seen.</p></tp:treatment-sec><tp:treatment-sec sec-type="Palynology" id="SECID0ENZAE"><title>Palynology.</title><p>Pollen grains large-sized (ca. 67.6 µm), prolate spheroidal, 6-colporate, colpi short, narrow, three endoaperture lalongate (ca. 5.5 × 9.2 µm) unique for each pair of ectoaperture, sexine partially tectate as small pieces of remnant muri can be observed; muri (ca. 2.8 µm) duplicolumellate, columellae high, apparent, without perforations and most of the tectum surface curved or with spines (ca. 4.8 × 4.6 µm), not forming lumina. A large part of the surface is ornamented with sparsely distributed bacula and conspicuous pila (Fig. <xref ref-type="fig" rid="F3">3E, F</xref>).</p></tp:treatment-sec><tp:treatment-sec sec-type="material" id="SECID0EXZAE"><title>Specimens examined.</title><p>
            <bold>BRAZIL. Acre</bold>: Cruzeiro do Sul: Reserva Extrativista do Alto Juruá, Rio Juruá, Seringal São João, placing Tapaúna, [<named-content xmlns:xlink="http://www.w3.org/1999/xlink" content-type="dwc:verbatimCoordinates" xlink:type="simple"><named-content content-type="geo-json" specific-use="{&#34;type&#34;:&#34;Point&#34;,&#34;coordinates&#34;:[-72.670000,-7.631111]}" id="NCID0EC1AE" xlink:type="simple">7°37'52"S, 72°40'12"W</named-content></named-content>], 14 Mar 1992 [fl], D.C. Daly et al. 7423 (INPA, UPCB). <bold>Rondônia</bold>: Serra do Balaterio, 7 km from the village Campo Novo, <named-content xmlns:xlink="http://www.w3.org/1999/xlink" content-type="dwc:verbatimCoordinates" xlink:type="simple"><named-content content-type="geo-json" specific-use="{&#34;type&#34;:&#34;Point&#34;,&#34;coordinates&#34;:[-63.650000,-10.583333]}" id="NCID0EM1AE" xlink:type="simple">10°35'0S, 63°39'0"W</named-content></named-content>, 24 Apr 1987 [fl], C.A. Cid et al. 8915 (INPA).</p></tp:treatment-sec><tp:treatment-sec sec-type="distribution" id="SECID0ER1AE"><title>Distribution and ecology.</title><p>It is known to occur in French Guiana, Suriname and Brazil, being also cultivated at the ORSTOM Botanical Garden in Cayenne, in the UK by R.J.R. Vanderplank (<xref ref-type="bibr" rid="B4">Feuillet 2010</xref>) and in the USA by L. Gilbert. It is recorded for the states of Acre (municipality of Cruzeiro do Sul) and Rondônia (municipality of Porto Velho). According to <xref ref-type="bibr" rid="B4">Feuillet (2010)</xref>, <italic><tp:taxon-name><tp:taxon-name-part taxon-name-part-type="genus" reg="Passiflora">P.</tp:taxon-name-part> <tp:taxon-name-part taxon-name-part-type="species" reg="jussieui">jussieui</tp:taxon-name-part></tp:taxon-name></italic> can be found growing in lowland rainforests, whereas in Brazil, it is found in <italic>Floresta de Terra Firme</italic> formations, in sandy and rocky soils.</p></tp:treatment-sec><tp:treatment-sec sec-type="Taxonomic comments" id="SECID0EM2AE"><title>Taxonomic comments.</title><p>
            <italic><tp:taxon-name><tp:taxon-name-part taxon-name-part-type="genus" reg="Passiflora">Passiflora</tp:taxon-name-part> <tp:taxon-name-part taxon-name-part-type="species" reg="jussieui">jussieui</tp:taxon-name-part></tp:taxon-name></italic> belongs to <tp:taxon-name><tp:taxon-name-part taxon-name-part-type="genus" reg="Passiflora">P.</tp:taxon-name-part> <tp:taxon-name-part taxon-name-part-type="infraspecific-rank">subg.</tp:taxon-name-part> <tp:taxon-name-part taxon-name-part-type="subgenus" reg="Astrophea">Astrophea</tp:taxon-name-part> <tp:taxon-name-part taxon-name-part-type="infraspecific-rank">sect.</tp:taxon-name-part> <tp:taxon-name-part taxon-name-part-type="section" reg="Capreolata">Capreolata</tp:taxon-name-part></tp:taxon-name> J.M.MacDougal &amp; Feuillet. It can be characterised by its leaf-blades with conspicuous margins, flowers with corona arranged in 4–6 filament series with dark red to purplish spots, the outer series with subdolabriform filaments, the inner series with linear-capitelate and straight filaments and the sixth series with hair-like and reflexed filaments. The pollen grains of the closely related <italic><tp:taxon-name><tp:taxon-name-part taxon-name-part-type="genus" reg="Passiflora">P.</tp:taxon-name-part> <tp:taxon-name-part taxon-name-part-type="species" reg="cerradensis">cerradensis</tp:taxon-name-part></tp:taxon-name></italic> Sacco present semitectate exine and reticulate sexine with large and ornamented lumina; which differ greatly from the mostly non-tectate exine, not producing lumina, pollen grains of <italic><tp:taxon-name><tp:taxon-name-part taxon-name-part-type="genus" reg="Passiflora">P.</tp:taxon-name-part> <tp:taxon-name-part taxon-name-part-type="species" reg="jussieui">jussieui</tp:taxon-name-part></tp:taxon-name></italic>. The pollen grains of <italic><tp:taxon-name><tp:taxon-name-part taxon-name-part-type="genus" reg="Passiflora">P.</tp:taxon-name-part> <tp:taxon-name-part taxon-name-part-type="species" reg="jussieui">jussieui</tp:taxon-name-part></tp:taxon-name></italic> are included in the type II pollen group, while the ones of <italic><tp:taxon-name><tp:taxon-name-part taxon-name-part-type="genus" reg="Passiflora">P.</tp:taxon-name-part> <tp:taxon-name-part taxon-name-part-type="species" reg="cerradensis">cerradensis</tp:taxon-name-part></tp:taxon-name></italic> are included in the type III pollen group (<xref ref-type="bibr" rid="B13">Mezzonato-Pires et al. 2017</xref>).</p><!--PageBreak--><!--PageBreak--><!--PageBreak--></tp:treatment-sec><tp:treatment-sec><!--Section generated to contain objects referenced in tp:taxon-treatment.--><fig id="F2" position="float" orientation="portrait"><label>Figure 2.</label><caption><p>Illustrations of leaves and flowers in longitudinal section. <bold>A, B</bold> <italic><tp:taxon-name><tp:taxon-name-part taxon-name-part-type="genus" reg="Passiflora">Passiflora</tp:taxon-name-part> <tp:taxon-name-part taxon-name-part-type="species" reg="amoena">amoena</tp:taxon-name-part></tp:taxon-name></italic> (S.V. Costa Neto et al. 2818, HAMAB) <bold>C, D</bold> <italic><tp:taxon-name><tp:taxon-name-part taxon-name-part-type="genus" reg="Passiflora">Passiflora</tp:taxon-name-part> <tp:taxon-name-part taxon-name-part-type="species" reg="fuchsiiflora">fuchsiiflora</tp:taxon-name-part></tp:taxon-name></italic> (S. Sakagawa et al. 248, INPA) <bold>E, F</bold> <italic><tp:taxon-name><tp:taxon-name-part taxon-name-part-type="genus" reg="Passiflora">Passiflora</tp:taxon-name-part> <tp:taxon-name-part taxon-name-part-type="species" reg="jussieui">jussieui</tp:taxon-name-part></tp:taxon-name></italic> (<italic>D.C. Daly</italic> et al. <italic>7423</italic>, UPCB) <bold>G, H</bold> <italic><tp:taxon-name><tp:taxon-name-part taxon-name-part-type="genus" reg="Passiflora">Passiflora</tp:taxon-name-part> <tp:taxon-name-part taxon-name-part-type="species" reg="ovata">ovata</tp:taxon-name-part></tp:taxon-name></italic> (S. Sakagawa et al. 668, INPA) <bold>I, J</bold> <italic><tp:taxon-name><tp:taxon-name-part taxon-name-part-type="genus" reg="Passiflora">Passiflora</tp:taxon-name-part> <tp:taxon-name-part taxon-name-part-type="species" reg="plumosa">plumosa</tp:taxon-name-part></tp:taxon-name></italic> (C.A. Cid et al. 561, MG) <bold>K, L</bold> <italic><tp:taxon-name><tp:taxon-name-part taxon-name-part-type="genus" reg="Passiflora">Passiflora</tp:taxon-name-part> <tp:taxon-name-part taxon-name-part-type="species" reg="quelchii">quelchii</tp:taxon-name-part></tp:taxon-name></italic> (R.C. Forzza et al. 8321, RB) <bold>M, N</bold> <italic><tp:taxon-name><tp:taxon-name-part taxon-name-part-type="genus" reg="Passiflora">Passiflora</tp:taxon-name-part> <tp:taxon-name-part taxon-name-part-type="species" reg="tessmannii">tessmannii</tp:taxon-name-part></tp:taxon-name></italic> (C.A. Sothers &amp; E.C. Pereira 612, INPA).</p></caption><graphic xmlns:xlink="http://www.w3.org/1999/xlink" xlink:href="phytokeys-95-001-g002.jpg" position="float" orientation="portrait" xlink:type="simple" id="oo_182372.jpg"/></fig><fig id="F3" position="float" orientation="portrait"><label>Figure 3.</label><caption><p>Photomicrographs and electron photomicrographs of pollen grains of the species of <italic><tp:taxon-name><tp:taxon-name-part taxon-name-part-type="genus" reg="Passiflora">Passiflora</tp:taxon-name-part></tp:taxon-name></italic>. <bold>A, B</bold> <italic><tp:taxon-name><tp:taxon-name-part taxon-name-part-type="genus" reg="Passiflora">Passiflora</tp:taxon-name-part> <tp:taxon-name-part taxon-name-part-type="species" reg="amoena">amoena</tp:taxon-name-part></tp:taxon-name></italic> <bold>C, D</bold> <italic><tp:taxon-name><tp:taxon-name-part taxon-name-part-type="genus" reg="Passiflora">Passiflora</tp:taxon-name-part> <tp:taxon-name-part taxon-name-part-type="species" reg="fuchsiiflora">fuchsiiflora</tp:taxon-name-part></tp:taxon-name></italic> <bold>E, F</bold> <italic><tp:taxon-name><tp:taxon-name-part taxon-name-part-type="genus" reg="Passiflora">Passiflora</tp:taxon-name-part> <tp:taxon-name-part taxon-name-part-type="species" reg="jussieui">jussieui</tp:taxon-name-part></tp:taxon-name></italic> <bold>G, H</bold> <italic><tp:taxon-name><tp:taxon-name-part taxon-name-part-type="genus" reg="Passiflora">Passiflora</tp:taxon-name-part> <tp:taxon-name-part taxon-name-part-type="species" reg="ovata">ovata</tp:taxon-name-part></tp:taxon-name></italic> <bold>I, J</bold> <italic><tp:taxon-name><tp:taxon-name-part taxon-name-part-type="genus" reg="Passiflora">Passiflora</tp:taxon-name-part> <tp:taxon-name-part taxon-name-part-type="species" reg="quelchii">quelchii</tp:taxon-name-part></tp:taxon-name></italic> <bold>K, L</bold> <italic><tp:taxon-name><tp:taxon-name-part taxon-name-part-type="genus" reg="Passiflora">Passiflora</tp:taxon-name-part> <tp:taxon-name-part taxon-name-part-type="species" reg="tessmannii">tessmannii</tp:taxon-name-part></tp:taxon-name></italic> <bold>A, C, E, G, K</bold> general aspect of polar view <bold>B, F, H, I, L</bold> general aspect of equatorial view, <bold>D</bold> and <bold>J</bold> ornamentation detail. Scale bars: 10 µm (<bold>C, E, F, G, H, I, K, L</bold>); 5 µm (<bold>A, B, J</bold>); 1 µm (<bold>D</bold>).</p></caption><graphic xmlns:xlink="http://www.w3.org/1999/xlink" xlink:href="phytokeys-95-001-g003.jpg" position="float" orientation="portrait" xlink:type="simple" id="oo_182373.jpg"/></fig></tp:treatment-sec><ref-list><ref id="B4"><mixed-citation xmlns:xlink="http://www.w3.org/1999/xlink" xlink:type="simple">
          <person-group><name name-style="western"><surname>Feuillet</surname><given-names>C</given-names></name></person-group> (<year>2010</year>) <article-title>Folia taxonomica 18. The status of <italic><tp:taxon-name><tp:taxon-name-part taxon-name-part-type="genus">Passiflora</tp:taxon-name-part> <tp:taxon-name-part taxon-name-part-type="species">citrifolia</tp:taxon-name-part></tp:taxon-name></italic> and a new species in subgenus <tp:taxon-name><tp:taxon-name-part taxon-name-part-type="subgenus">Astrophea</tp:taxon-name-part></tp:taxon-name> (<tp:taxon-name><tp:taxon-name-part taxon-name-part-type="family">Passifloraceae</tp:taxon-name-part></tp:taxon-name>), <italic><tp:taxon-name><tp:taxon-name-part taxon-name-part-type="genus">Passiflora</tp:taxon-name-part> <tp:taxon-name-part taxon-name-part-type="species">jussieu</tp:taxon-name-part></tp:taxon-name></italic>.</article-title> <source>Journal of the Botanical Research Institute of Texas</source> <volume>4</volume>: <fpage>609</fpage>–<lpage>614</lpage>.</mixed-citation></ref><ref id="B13"><mixed-citation xmlns:xlink="http://www.w3.org/1999/xlink" xlink:type="simple">
          <person-group><name name-style="western"><surname>Mezzonato-Pires</surname><given-names>AC</given-names></name><name name-style="western"><surname>Mendonça</surname><given-names>CBF</given-names></name><name name-style="western"><surname>Milward-de-Azevedo</surname><given-names>MA</given-names></name><name name-style="western"><surname>Gonçalves-Esteves</surname><given-names>V</given-names></name></person-group> (<year>2017</year>) <article-title>The systematic value of pollen morphology of <tp:taxon-name><tp:taxon-name-part taxon-name-part-type="genus">Passiflora</tp:taxon-name-part> <tp:taxon-name-part taxon-name-part-type="infraspecific-rank">subgenus</tp:taxon-name-part> <tp:taxon-name-part taxon-name-part-type="subgenus">Astrophea</tp:taxon-name-part></tp:taxon-name> (<tp:taxon-name><tp:taxon-name-part taxon-name-part-type="family">Passifloraceae</tp:taxon-name-part></tp:taxon-name>).</article-title> <source>Phytotaxa</source> <volume>298</volume>(<issue>1</issue>): <fpage>1</fpage>–<lpage>19</lpage>. <ext-link xlink:type="simple" ext-link-type="doi" xlink:href="10.11646/phytotaxa.298.1.1">https://doi.org/10.11646/phytotaxa.298.1.1</ext-link></mixed-citation></ref></ref-list></tp:taxon-treatment>
