# Supplementary material for: Taxonomy, palynology and distribution notes of seven species of Passiflora L. (Passifloraceae s.s.) newly recorded from Brazil
Source: PhytoKeys. 2018 Jan 30;(95):1–14. doi: 10.3897/phytokeys.95.22342 (PMC5804142; doi:10.3897/phytokeys.95.22342)
Supplement: XML Treatment for Passiflora ovata [file phytokeys.95.22342-treatment4.xml]

<!DOCTYPE tp:taxon-treatment
  PUBLIC "-//TaxonX//DTD Taxonomic Treatment Publishing DTD v0 20100105//EN" "tax-treatment-NSO.dtd">
<tp:taxon-treatment xmlns:tp="http://www.plazi.org/taxpub"><tp:treatment-meta><kwd-group><label>Taxon classification</label><kwd><named-content xmlns:xlink="http://www.w3.org/1999/xlink" content-type="kingdom">Plantae</named-content></kwd><kwd><named-content xmlns:xlink="http://www.w3.org/1999/xlink" content-type="order">Malpighiales</named-content></kwd><kwd><named-content xmlns:xlink="http://www.w3.org/1999/xlink" content-type="family">Passifloraceae</named-content></kwd></kwd-group><mixed-citation publication-type="journal"><person-group><name><surname>Mezzonato-Pires</surname><given-names>Ana Carolina</given-names></name><name><surname>Milward-de-Azevedo</surname><given-names>Michaele Alvim</given-names></name><name><surname>Mendonça</surname><given-names>Cláudia Barbieri Ferreira</given-names></name><name><surname>Gonçalves-Esteves</surname><given-names>Vania</given-names></name></person-group><article-title>Taxonomy, palynology and distribution notes of seven species of <italic><tp:taxon-name><tp:taxon-name-part taxon-name-part-type="genus" reg="Passiflora">Passiflora</tp:taxon-name-part></tp:taxon-name></italic> L. (<tp:taxon-name><tp:taxon-name-part taxon-name-part-type="family">Passifloraceae</tp:taxon-name-part></tp:taxon-name> s.s.) newly recorded from Brazil</article-title><source>PhytoKeys</source><day>30</day><month>1</month><year>2018</year><volume>2018</volume><issue>95</issue><fpage>1</fpage><lpage>14</lpage><pub-id pub-id-type="doi">10.3897/phytokeys.95.22342</pub-id></mixed-citation></tp:treatment-meta><tp:nomenclature><tp:taxon-name>
            <tp:taxon-name-part taxon-name-part-type="genus" reg="Passiflora">Passiflora</tp:taxon-name-part>
            <tp:taxon-name-part taxon-name-part-type="species" reg="ovata">ovata</tp:taxon-name-part>
          </tp:taxon-name><tp:taxon-authority>Jos. Martin ex DC., Prodr. 3: 322. 1828.
          Astrophea ovata (Jos. Martin ex DC.) M. Roem. Familiarum Naturalium Regni Vegetabilis Synopses Monographicae 2: 151. 1846.</tp:taxon-authority><xref ref-type="fig" rid="F2">Figs 2G, H</xref><xref ref-type="fig" rid="F3">, 3G, H</xref><!--PageBreak--></tp:nomenclature><tp:treatment-sec sec-type="description" id="SECID0E36AE"><title>Descriptions.</title><p>
            <bold><italic>Lianas</italic></bold>; tendrils not seen. <bold><italic>Stipules</italic></bold> diminute, linear to linear-falcate. <bold><italic>Petioles</italic></bold> with two glands on the terminal end of the adaxial side. <bold><italic>Blades</italic></bold> 9.5–19.3 × 4.3–8.7 cm, chartaceous, oblong to obovate, apex attenuate to abruptly attenuate, base obtuse to round, glabrous on both sides; margins slightly undulate, with 4–6 glands; 22–25 pairs of secondary veins. <bold><italic>Bracts</italic></bold> diminute, linear to linear-falcate, alternate. <bold><italic>Flowers</italic></bold> solitary, hypanthium widely campanulate; sepals oblong, light green; petals oblong, white; corona with 4–6 series of filaments, filaments of first series dolabriform, with apex narrowly linear, margins slightly undulate, yellow below the inflated portion of the filaments, orange-yellow in the inflated portion, filaments of second series linear, filaments of third and fourth series with hair-like, filaments of fifth and sixth series with hair-like, reflexed; operculum straight, tubular, exserted, filamentous with a fimbriate apex, papillose; trochlea absent on the androgynophore; ovary obovoid to oblong-ovoid, densely tomentose. <bold><italic>Fruits</italic></bold> 5.5 × 3.5 cm, ellipsoid, glabrous.</p></tp:treatment-sec><tp:treatment-sec sec-type="Palynology" id="SECID0E6AAG"><title>Palynology.</title><p>Pollen grains large-sized (ca. 56.6 µm), prolate spheroidal, 6-colporate, colpi short, narrow, three endoaperture lalongate (ca. 10.0 × 15.5 µm) unique for each pair of ectoaperture, sexine reticulate, heterobrachate; muri (ca. 1.9 µm) duplicolumellate, sinuous, continuous, without perforations, without high columellae, not apparent, tectum surface mostly slightly curved, lumina slightly ornamented with pila, large (ca. 13.4 µm diam.) (Fig. <xref ref-type="fig" rid="F3">3G and H</xref>).</p></tp:treatment-sec><tp:treatment-sec sec-type="material" id="SECID0EJBAG"><title>Specimens examined.</title><p>
            <bold>BRAZIL. Acre</bold>: Acrelândia, PAE Porto Dias (placing Bibi), <named-content xmlns:xlink="http://www.w3.org/1999/xlink" content-type="dwc:verbatimCoordinates" xlink:type="simple"><named-content content-type="geo-json" specific-use="{&#34;type&#34;:&#34;Point&#34;,&#34;coordinates&#34;:[-66.883333,-9.827778]}" id="NCID0EUBAG" xlink:type="simple">9°49'40"S, 66°53'0"W</named-content></named-content>, 09-15 Nov 2006 [fl, fr], F. Obermuller et al. 102 (RB). <bold>Amazonas</bold>: São Gabriel da Cachoeira: Highway BR-307, SGC-Cucuí km 50, [<named-content xmlns:xlink="http://www.w3.org/1999/xlink" content-type="dwc:verbatimCoordinates" xlink:type="simple"><named-content content-type="geo-json" specific-use="{&#34;type&#34;:&#34;Point&#34;,&#34;coordinates&#34;:[-66.659722,0.273611]}" id="NCID0E5BAG" xlink:type="simple">0°16'25"N, 66°39'35"W</named-content></named-content>], 27 Oct 2008 [fl], S. Sakagawa et al. 668 (INPA); Highway BR-307, SGC-Cucuí km 50, [<named-content xmlns:xlink="http://www.w3.org/1999/xlink" content-type="dwc:verbatimCoordinates" xlink:type="simple"><named-content content-type="geo-json" specific-use="{&#34;type&#34;:&#34;Point&#34;,&#34;coordinates&#34;:[-66.682222,0.263611]}" id="NCID0EGCAG" xlink:type="simple">0°15'49"N, 66°40'56"W</named-content></named-content>], 22 Apr 2008, R.L. Assis et al. 93 (INPA).</p></tp:treatment-sec><tp:treatment-sec sec-type="distribution" id="SECID0ELCAG"><title>Distribution and ecology.</title><p>It is known to occur in French Guiana, Venezuela and Brazil. It is recorded here for the states of Acre (municipality of Acrelândia) and Amazonas (municipality of São Gabriel da Cachoeira), growing in <italic>Floresta Ombrófila Densa</italic> formations, along roadsides, reaching up to 10 m high.</p></tp:treatment-sec><tp:treatment-sec sec-type="Taxonomic comments" id="SECID0ETCAG"><title>Taxonomic comments.</title><p>
            <italic><tp:taxon-name><tp:taxon-name-part taxon-name-part-type="genus" reg="Passiflora">Passiflora</tp:taxon-name-part> <tp:taxon-name-part taxon-name-part-type="species" reg="ovata">ovata</tp:taxon-name-part></tp:taxon-name></italic> belongs to <tp:taxon-name><tp:taxon-name-part taxon-name-part-type="genus" reg="Passiflora">P.</tp:taxon-name-part> <tp:taxon-name-part taxon-name-part-type="infraspecific-rank">subg.</tp:taxon-name-part> <tp:taxon-name-part taxon-name-part-type="subgenus" reg="Astrophea">Astrophea</tp:taxon-name-part> <tp:taxon-name-part taxon-name-part-type="infraspecific-rank">sect.</tp:taxon-name-part> <tp:taxon-name-part taxon-name-part-type="section" reg="Pseudoastrophea">Pseudoastrophea</tp:taxon-name-part></tp:taxon-name> (Harms) Killip. It can be easily differentiated due to its oblong to obovate leaf-blades, glands restricted to the abaxial side of the petiole near the blade, flowers with widely campanulate hypanthium, and dolabriform filaments on the first corona series. According to <xref ref-type="bibr" rid="B3">Escobar (1990)</xref>, the straight and tubular operculum of <italic><tp:taxon-name><tp:taxon-name-part taxon-name-part-type="genus" reg="Passiflora">P.</tp:taxon-name-part> <tp:taxon-name-part taxon-name-part-type="species" reg="ovata">ovata</tp:taxon-name-part></tp:taxon-name></italic>, probably favours hummingbird pollination. The most morphologically similar species is <italic><tp:taxon-name><tp:taxon-name-part taxon-name-part-type="genus" reg="Passiflora">P.</tp:taxon-name-part> <tp:taxon-name-part taxon-name-part-type="species" reg="costata">costata</tp:taxon-name-part></tp:taxon-name></italic>, which can be easily distinguished from <italic><tp:taxon-name><tp:taxon-name-part taxon-name-part-type="genus" reg="Passiflora">P.</tp:taxon-name-part> <tp:taxon-name-part taxon-name-part-type="species" reg="ovata">ovata</tp:taxon-name-part></tp:taxon-name></italic> by the presence of a trochlea in the androgynophore, operculum declinate at base with a straight upper part and corona with non-reflexed filaments in the inner series. According to <xref ref-type="bibr" rid="B13">Mezzonato-Pires et al. (2017)</xref>, <italic><tp:taxon-name><tp:taxon-name-part taxon-name-part-type="genus" reg="Passiflora">P.</tp:taxon-name-part> <tp:taxon-name-part taxon-name-part-type="species" reg="ovata">ovata</tp:taxon-name-part></tp:taxon-name></italic> is included in the type III pollen group, due to its reticulate sexine and large lumina.</p><!--PageBreak--></tp:treatment-sec><tp:treatment-sec><!--Section generated to contain objects referenced in tp:taxon-treatment.--><fig id="F2" position="float" orientation="portrait"><label>Figure 2.</label><caption><p>Illustrations of leaves and flowers in longitudinal section. <bold>A, B</bold> <italic><tp:taxon-name><tp:taxon-name-part taxon-name-part-type="genus" reg="Passiflora">Passiflora</tp:taxon-name-part> <tp:taxon-name-part taxon-name-part-type="species" reg="amoena">amoena</tp:taxon-name-part></tp:taxon-name></italic> (S.V. Costa Neto et al. 2818, HAMAB) <bold>C, D</bold> <italic><tp:taxon-name><tp:taxon-name-part taxon-name-part-type="genus" reg="Passiflora">Passiflora</tp:taxon-name-part> <tp:taxon-name-part taxon-name-part-type="species" reg="fuchsiiflora">fuchsiiflora</tp:taxon-name-part></tp:taxon-name></italic> (S. Sakagawa et al. 248, INPA) <bold>E, F</bold> <italic><tp:taxon-name><tp:taxon-name-part taxon-name-part-type="genus" reg="Passiflora">Passiflora</tp:taxon-name-part> <tp:taxon-name-part taxon-name-part-type="species" reg="jussieui">jussieui</tp:taxon-name-part></tp:taxon-name></italic> (<italic>D.C. Daly</italic> et al. <italic>7423</italic>, UPCB) <bold>G, H</bold> <italic><tp:taxon-name><tp:taxon-name-part taxon-name-part-type="genus" reg="Passiflora">Passiflora</tp:taxon-name-part> <tp:taxon-name-part taxon-name-part-type="species" reg="ovata">ovata</tp:taxon-name-part></tp:taxon-name></italic> (S. Sakagawa et al. 668, INPA) <bold>I, J</bold> <italic><tp:taxon-name><tp:taxon-name-part taxon-name-part-type="genus" reg="Passiflora">Passiflora</tp:taxon-name-part> <tp:taxon-name-part taxon-name-part-type="species" reg="plumosa">plumosa</tp:taxon-name-part></tp:taxon-name></italic> (C.A. Cid et al. 561, MG) <bold>K, L</bold> <italic><tp:taxon-name><tp:taxon-name-part taxon-name-part-type="genus" reg="Passiflora">Passiflora</tp:taxon-name-part> <tp:taxon-name-part taxon-name-part-type="species" reg="quelchii">quelchii</tp:taxon-name-part></tp:taxon-name></italic> (R.C. Forzza et al. 8321, RB) <bold>M, N</bold> <italic><tp:taxon-name><tp:taxon-name-part taxon-name-part-type="genus" reg="Passiflora">Passiflora</tp:taxon-name-part> <tp:taxon-name-part taxon-name-part-type="species" reg="tessmannii">tessmannii</tp:taxon-name-part></tp:taxon-name></italic> (C.A. Sothers &amp; E.C. Pereira 612, INPA).</p></caption><graphic xmlns:xlink="http://www.w3.org/1999/xlink" xlink:href="phytokeys-95-001-g002.jpg" position="float" orientation="portrait" xlink:type="simple" id="oo_182372.jpg"/></fig><fig id="F3" position="float" orientation="portrait"><label>Figure 3.</label><caption><p>Photomicrographs and electron photomicrographs of pollen grains of the species of <italic><tp:taxon-name><tp:taxon-name-part taxon-name-part-type="genus" reg="Passiflora">Passiflora</tp:taxon-name-part></tp:taxon-name></italic>. <bold>A, B</bold> <italic><tp:taxon-name><tp:taxon-name-part taxon-name-part-type="genus" reg="Passiflora">Passiflora</tp:taxon-name-part> <tp:taxon-name-part taxon-name-part-type="species" reg="amoena">amoena</tp:taxon-name-part></tp:taxon-name></italic> <bold>C, D</bold> <italic><tp:taxon-name><tp:taxon-name-part taxon-name-part-type="genus" reg="Passiflora">Passiflora</tp:taxon-name-part> <tp:taxon-name-part taxon-name-part-type="species" reg="fuchsiiflora">fuchsiiflora</tp:taxon-name-part></tp:taxon-name></italic> <bold>E, F</bold> <italic><tp:taxon-name><tp:taxon-name-part taxon-name-part-type="genus" reg="Passiflora">Passiflora</tp:taxon-name-part> <tp:taxon-name-part taxon-name-part-type="species" reg="jussieui">jussieui</tp:taxon-name-part></tp:taxon-name></italic> <bold>G, H</bold> <italic><tp:taxon-name><tp:taxon-name-part taxon-name-part-type="genus" reg="Passiflora">Passiflora</tp:taxon-name-part> <tp:taxon-name-part taxon-name-part-type="species" reg="ovata">ovata</tp:taxon-name-part></tp:taxon-name></italic> <bold>I, J</bold> <italic><tp:taxon-name><tp:taxon-name-part taxon-name-part-type="genus" reg="Passiflora">Passiflora</tp:taxon-name-part> <tp:taxon-name-part taxon-name-part-type="species" reg="quelchii">quelchii</tp:taxon-name-part></tp:taxon-name></italic> <bold>K, L</bold> <italic><tp:taxon-name><tp:taxon-name-part taxon-name-part-type="genus" reg="Passiflora">Passiflora</tp:taxon-name-part> <tp:taxon-name-part taxon-name-part-type="species" reg="tessmannii">tessmannii</tp:taxon-name-part></tp:taxon-name></italic> <bold>A, C, E, G, K</bold> general aspect of polar view <bold>B, F, H, I, L</bold> general aspect of equatorial view, <bold>D</bold> and <bold>J</bold> ornamentation detail. Scale bars: 10 µm (<bold>C, E, F, G, H, I, K, L</bold>); 5 µm (<bold>A, B, J</bold>); 1 µm (<bold>D</bold>).</p></caption><graphic xmlns:xlink="http://www.w3.org/1999/xlink" xlink:href="phytokeys-95-001-g003.jpg" position="float" orientation="portrait" xlink:type="simple" id="oo_182373.jpg"/></fig></tp:treatment-sec><ref-list><ref id="B3"><mixed-citation xmlns:xlink="http://www.w3.org/1999/xlink" xlink:type="simple">
          <person-group><name name-style="western"><surname>Escobar</surname><given-names>LA</given-names></name></person-group> (<year>1990</year>) Una Revision Taxonomica de <italic><tp:taxon-name><tp:taxon-name-part taxon-name-part-type="genus">Passiflora</tp:taxon-name-part></tp:taxon-name></italic> subgenero <italic><tp:taxon-name><tp:taxon-name-part taxon-name-part-type="genus">Astrophea</tp:taxon-name-part></tp:taxon-name></italic>, <tp:taxon-name><tp:taxon-name-part taxon-name-part-type="family">Passifloraceae</tp:taxon-name-part></tp:taxon-name>. PhD Thesis, Universidad de Antioquia.</mixed-citation></ref><ref id="B13"><mixed-citation xmlns:xlink="http://www.w3.org/1999/xlink" xlink:type="simple">
          <person-group><name name-style="western"><surname>Mezzonato-Pires</surname><given-names>AC</given-names></name><name name-style="western"><surname>Mendonça</surname><given-names>CBF</given-names></name><name name-style="western"><surname>Milward-de-Azevedo</surname><given-names>MA</given-names></name><name name-style="western"><surname>Gonçalves-Esteves</surname><given-names>V</given-names></name></person-group> (<year>2017</year>) <article-title>The systematic value of pollen morphology of <tp:taxon-name><tp:taxon-name-part taxon-name-part-type="genus">Passiflora</tp:taxon-name-part> <tp:taxon-name-part taxon-name-part-type="infraspecific-rank">subgenus</tp:taxon-name-part> <tp:taxon-name-part taxon-name-part-type="subgenus">Astrophea</tp:taxon-name-part></tp:taxon-name> (<tp:taxon-name><tp:taxon-name-part taxon-name-part-type="family">Passifloraceae</tp:taxon-name-part></tp:taxon-name>).</article-title> <source>Phytotaxa</source> <volume>298</volume>(<issue>1</issue>): <fpage>1</fpage>–<lpage>19</lpage>. <ext-link xlink:type="simple" ext-link-type="doi" xlink:href="10.11646/phytotaxa.298.1.1">https://doi.org/10.11646/phytotaxa.298.1.1</ext-link></mixed-citation></ref></ref-list></tp:taxon-treatment>
