# Supplementary material for: Taxonomy, palynology and distribution notes of seven species of Passiflora L. (Passifloraceae s.s.) newly recorded from Brazil
Source: PhytoKeys. 2018 Jan 30;(95):1–14. doi: 10.3897/phytokeys.95.22342 (PMC5804142; doi:10.3897/phytokeys.95.22342)
Supplement: XML Treatment for Passiflora plumosa [file phytokeys.95.22342-treatment5.xml]

<!DOCTYPE tp:taxon-treatment
  PUBLIC "-//TaxonX//DTD Taxonomic Treatment Publishing DTD v0 20100105//EN" "tax-treatment-NSO.dtd">
<tp:taxon-treatment xmlns:tp="http://www.plazi.org/taxpub"><tp:treatment-meta><kwd-group><label>Taxon classification</label><kwd><named-content xmlns:xlink="http://www.w3.org/1999/xlink" content-type="kingdom">Plantae</named-content></kwd><kwd><named-content xmlns:xlink="http://www.w3.org/1999/xlink" content-type="order">Malpighiales</named-content></kwd><kwd><named-content xmlns:xlink="http://www.w3.org/1999/xlink" content-type="family">Passifloraceae</named-content></kwd></kwd-group><mixed-citation publication-type="journal"><person-group><name><surname>Mezzonato-Pires</surname><given-names>Ana Carolina</given-names></name><name><surname>Milward-de-Azevedo</surname><given-names>Michaele Alvim</given-names></name><name><surname>Mendonça</surname><given-names>Cláudia Barbieri Ferreira</given-names></name><name><surname>Gonçalves-Esteves</surname><given-names>Vania</given-names></name></person-group><article-title>Taxonomy, palynology and distribution notes of seven species of <italic><tp:taxon-name><tp:taxon-name-part taxon-name-part-type="genus" reg="Passiflora">Passiflora</tp:taxon-name-part></tp:taxon-name></italic> L. (<tp:taxon-name><tp:taxon-name-part taxon-name-part-type="family">Passifloraceae</tp:taxon-name-part></tp:taxon-name> s.s.) newly recorded from Brazil</article-title><source>PhytoKeys</source><day>30</day><month>1</month><year>2018</year><volume>2018</volume><issue>95</issue><fpage>1</fpage><lpage>14</lpage><pub-id pub-id-type="doi">10.3897/phytokeys.95.22342</pub-id></mixed-citation></tp:treatment-meta><tp:nomenclature><tp:taxon-name>
            <tp:taxon-name-part taxon-name-part-type="genus" reg="Passiflora">Passiflora</tp:taxon-name-part>
            <tp:taxon-name-part taxon-name-part-type="species" reg="plumosa">plumosa</tp:taxon-name-part>
          </tp:taxon-name><tp:taxon-authority>Feuillet &amp; Cremers, Proceedings of the Koninklijke Nederlandse Akademie van Wetenschappen, Series C: Biological and Medical Sciences 87(3): 381, f. 2. 1984.</tp:taxon-authority><xref ref-type="fig" rid="F2">Fig. 2I, J</xref></tp:nomenclature><tp:treatment-sec sec-type="description" id="SECID0EVGAG"><title>Descriptions.</title><p>
            <bold><italic>Lianas</italic></bold>; tendrils thin, glabrous. <bold><italic>Stipules</italic></bold> diminute, linear. <bold><italic>Petioles</italic></bold> with two glands on the terminal end of the adaxial side. <bold><italic>Blades</italic></bold> 14.2–22 × 6.3–8.5 cm, membranous, oblong, apex attenuate, base obtuse, glabrous on both sides; margins inconspicuous, with two glands at base; 13–19 pairs of secondary veins, arcuate. <bold><italic>Bracts</italic></bold> diminute, deltoid, alternate. <bold><italic>Flowers</italic></bold> solitary or arranged in racemose inflorescences, hypanthium cylindrical to slightly funnelform; sepals linear-oblong; petals linear-oblong; corona with 4 series of filaments, white, filaments of first series liguliform, filaments of second series linear or liguliform, filaments of third and fourth series liguliform, plumose, reflexed or not; operculum straight, tubular exserted, apex crenulate; trochlea absent in the androgynophore; ovary oblongoid, densely velutine. <bold><italic>Fruits</italic></bold> not seen.</p></tp:treatment-sec><tp:treatment-sec sec-type="Palynology" id="SECID0EXHAG"><title>Palynology.</title><p>Pollen grains not seen.</p></tp:treatment-sec><tp:treatment-sec sec-type="material" id="SECID0E3HAG"><title>Specimens examined.</title><p>
            <bold>BRAZIL. Amazonas</bold>: Itapiranga: rio Uatumã, the left bank, in front of the Rio Pitinga, [<named-content xmlns:xlink="http://www.w3.org/1999/xlink" content-type="dwc:verbatimCoordinates" xlink:type="simple"><named-content content-type="geo-json" specific-use="{&#34;type&#34;:&#34;Point&#34;,&#34;coordinates&#34;:[-58.021944,-2.748889]}" id="NCID0EHIAG" xlink:type="simple">2°44'56"S, 58°1'19"W</named-content></named-content>], 27 Aug 1979 [fl], C.A.Cid et al. 561 (MG); Presidente Figueiredo, Rebio Uatumã, <named-content xmlns:xlink="http://www.w3.org/1999/xlink" content-type="dwc:verbatimCoordinates" xlink:type="simple"><named-content content-type="geo-json" specific-use="{&#34;type&#34;:&#34;Point&#34;,&#34;coordinates&#34;:[-59.000000,-1.000000]}" id="NCID0EPIAG" xlink:type="simple">1°00’S, 59°00"W</named-content></named-content>, grid of PPBio s.n., portion L3/500, [<named-content xmlns:xlink="http://www.w3.org/1999/xlink" content-type="dwc:verbatimCoordinates" xlink:type="simple"><named-content content-type="geo-json" specific-use="{&#34;type&#34;:&#34;Point&#34;,&#34;coordinates&#34;:[-60.025000,-2.034444]}" id="NCID0EXIAG" xlink:type="simple">2°2'4"S, 60°1'30"W</named-content></named-content>], 11 Jul 2008 [fl], F.A. Carvalho 31UAT (INPA).</p></tp:treatment-sec><tp:treatment-sec sec-type="distribution" id="SECID0E3IAG"><title>Distribution and ecology.</title><p>The species was hitherto known to occur exclusively in its type locality, in the central-southern forests of French Guiana. Two specimens were identified by the authors, occurring in the state of Amazonas, municipalities of Itapiranga and Presidente Figueiredo. The new-found specimens were collected growing in <italic>Floresta Ombrófila Densa</italic> and <italic>Floresta de Terra Firme</italic> formations, on river edges with clay soil, at 600 m elevation.</p></tp:treatment-sec><tp:treatment-sec sec-type="Taxonomic comments" id="SECID0EGJAG"><title>Taxonomic comments.</title><p>
            <italic><tp:taxon-name><tp:taxon-name-part taxon-name-part-type="genus" reg="Passiflora">Passiflora</tp:taxon-name-part> <tp:taxon-name-part taxon-name-part-type="species" reg="plumosa">plumosa</tp:taxon-name-part></tp:taxon-name></italic> belongs to <tp:taxon-name><tp:taxon-name-part taxon-name-part-type="genus" reg="Passiflora">P.</tp:taxon-name-part> <tp:taxon-name-part taxon-name-part-type="infraspecific-rank">subg.</tp:taxon-name-part> <tp:taxon-name-part taxon-name-part-type="subgenus" reg="Astrophea">Astrophea</tp:taxon-name-part> <tp:taxon-name-part taxon-name-part-type="infraspecific-rank">sect.</tp:taxon-name-part> <tp:taxon-name-part taxon-name-part-type="section" reg="Leptopoda">Leptopoda</tp:taxon-name-part></tp:taxon-name> Killip <italic>ex</italic> Feuillet &amp; Cremers. It can be differentiated by its glabrous and membranous leaf-blades, corona with four series of filaments, all of them being liguliform in shape and the second and fourth or the third and fourth series with reflexed filaments. The apex of the operculum of <italic><tp:taxon-name><tp:taxon-name-part taxon-name-part-type="genus" reg="Passiflora">P.</tp:taxon-name-part> <tp:taxon-name-part taxon-name-part-type="species" reg="plumosa">plumosa</tp:taxon-name-part></tp:taxon-name></italic> can easily distinguish this species from <italic><tp:taxon-name><tp:taxon-name-part taxon-name-part-type="genus" reg="Passiflora">P.</tp:taxon-name-part> <tp:taxon-name-part taxon-name-part-type="species" reg="cauliflora">cauliflora</tp:taxon-name-part></tp:taxon-name></italic> Harms and <italic><tp:taxon-name><tp:taxon-name-part taxon-name-part-type="genus" reg="Passiflora">P.</tp:taxon-name-part> <tp:taxon-name-part taxon-name-part-type="species" reg="cerradensis">cerradensis</tp:taxon-name-part></tp:taxon-name></italic>, due to its crenulate apex.</p></tp:treatment-sec><tp:treatment-sec><!--Section generated to contain objects referenced in tp:taxon-treatment.--><fig id="F2" position="float" orientation="portrait"><label>Figure 2.</label><caption><p>Illustrations of leaves and flowers in longitudinal section. <bold>A, B</bold> <italic><tp:taxon-name><tp:taxon-name-part taxon-name-part-type="genus" reg="Passiflora">Passiflora</tp:taxon-name-part> <tp:taxon-name-part taxon-name-part-type="species" reg="amoena">amoena</tp:taxon-name-part></tp:taxon-name></italic> (S.V. Costa Neto et al. 2818, HAMAB) <bold>C, D</bold> <italic><tp:taxon-name><tp:taxon-name-part taxon-name-part-type="genus" reg="Passiflora">Passiflora</tp:taxon-name-part> <tp:taxon-name-part taxon-name-part-type="species" reg="fuchsiiflora">fuchsiiflora</tp:taxon-name-part></tp:taxon-name></italic> (S. Sakagawa et al. 248, INPA) <bold>E, F</bold> <italic><tp:taxon-name><tp:taxon-name-part taxon-name-part-type="genus" reg="Passiflora">Passiflora</tp:taxon-name-part> <tp:taxon-name-part taxon-name-part-type="species" reg="jussieui">jussieui</tp:taxon-name-part></tp:taxon-name></italic> (<italic>D.C. Daly</italic> et al. <italic>7423</italic>, UPCB) <bold>G, H</bold> <italic><tp:taxon-name><tp:taxon-name-part taxon-name-part-type="genus" reg="Passiflora">Passiflora</tp:taxon-name-part> <tp:taxon-name-part taxon-name-part-type="species" reg="ovata">ovata</tp:taxon-name-part></tp:taxon-name></italic> (S. Sakagawa et al. 668, INPA) <bold>I, J</bold> <italic><tp:taxon-name><tp:taxon-name-part taxon-name-part-type="genus" reg="Passiflora">Passiflora</tp:taxon-name-part> <tp:taxon-name-part taxon-name-part-type="species" reg="plumosa">plumosa</tp:taxon-name-part></tp:taxon-name></italic> (C.A. Cid et al. 561, MG) <bold>K, L</bold> <italic><tp:taxon-name><tp:taxon-name-part taxon-name-part-type="genus" reg="Passiflora">Passiflora</tp:taxon-name-part> <tp:taxon-name-part taxon-name-part-type="species" reg="quelchii">quelchii</tp:taxon-name-part></tp:taxon-name></italic> (R.C. Forzza et al. 8321, RB) <bold>M, N</bold> <italic><tp:taxon-name><tp:taxon-name-part taxon-name-part-type="genus" reg="Passiflora">Passiflora</tp:taxon-name-part> <tp:taxon-name-part taxon-name-part-type="species" reg="tessmannii">tessmannii</tp:taxon-name-part></tp:taxon-name></italic> (C.A. Sothers &amp; E.C. Pereira 612, INPA).</p></caption><graphic xmlns:xlink="http://www.w3.org/1999/xlink" xlink:href="phytokeys-95-001-g002.jpg" position="float" orientation="portrait" xlink:type="simple" id="oo_182372.jpg"/></fig></tp:treatment-sec></tp:taxon-treatment>
