# Supplementary material for: Taxonomy, palynology and distribution notes of seven species of Passiflora L. (Passifloraceae s.s.) newly recorded from Brazil
Source: PhytoKeys. 2018 Jan 30;(95):1–14. doi: 10.3897/phytokeys.95.22342 (PMC5804142; doi:10.3897/phytokeys.95.22342)
Supplement: XML Treatment for Passiflora quelchii [file phytokeys.95.22342-treatment6.xml]

<!DOCTYPE tp:taxon-treatment
  PUBLIC "-//TaxonX//DTD Taxonomic Treatment Publishing DTD v0 20100105//EN" "tax-treatment-NSO.dtd">
<tp:taxon-treatment xmlns:tp="http://www.plazi.org/taxpub"><tp:treatment-meta><kwd-group><label>Taxon classification</label><kwd><named-content xmlns:xlink="http://www.w3.org/1999/xlink" content-type="kingdom">Plantae</named-content></kwd><kwd><named-content xmlns:xlink="http://www.w3.org/1999/xlink" content-type="order">Malpighiales</named-content></kwd><kwd><named-content xmlns:xlink="http://www.w3.org/1999/xlink" content-type="family">Passifloraceae</named-content></kwd></kwd-group><mixed-citation publication-type="journal"><person-group><name><surname>Mezzonato-Pires</surname><given-names>Ana Carolina</given-names></name><name><surname>Milward-de-Azevedo</surname><given-names>Michaele Alvim</given-names></name><name><surname>Mendonça</surname><given-names>Cláudia Barbieri Ferreira</given-names></name><name><surname>Gonçalves-Esteves</surname><given-names>Vania</given-names></name></person-group><article-title>Taxonomy, palynology and distribution notes of seven species of <italic><tp:taxon-name><tp:taxon-name-part taxon-name-part-type="genus" reg="Passiflora">Passiflora</tp:taxon-name-part></tp:taxon-name></italic> L. (<tp:taxon-name><tp:taxon-name-part taxon-name-part-type="family">Passifloraceae</tp:taxon-name-part></tp:taxon-name> s.s.) newly recorded from Brazil</article-title><source>PhytoKeys</source><day>30</day><month>1</month><year>2018</year><volume>2018</volume><issue>95</issue><fpage>1</fpage><lpage>14</lpage><pub-id pub-id-type="doi">10.3897/phytokeys.95.22342</pub-id></mixed-citation></tp:treatment-meta><tp:nomenclature><tp:taxon-name>
            <tp:taxon-name-part taxon-name-part-type="genus" reg="Passiflora">Passiflora</tp:taxon-name-part>
            <tp:taxon-name-part taxon-name-part-type="species" reg="quelchii">quelchii</tp:taxon-name-part>
          </tp:taxon-name><tp:taxon-authority>N.E. Br., Transactions of the Linnean Society of London, Botany 6: 31, pl. 3. 1901.</tp:taxon-authority><xref ref-type="fig" rid="F2">Figs 2K, L</xref><xref ref-type="fig" rid="F3">, 3H, I</xref></tp:nomenclature><tp:treatment-sec sec-type="description" id="SECID0E1MAG"><title>Descriptions.</title><p>
            <bold><italic>Shrubs</italic></bold>; tendrils absent. <bold><italic>Stipules</italic></bold> diminute, narrowly triangular, glabrous. <bold><italic>Petioles</italic></bold> with two glands on the terminal end of the adaxial side. <bold><italic>Blades</italic></bold> 11.3–18.8 × 2.6–4.8 cm, chartaceous, narrowly oblong to oblong-lanceolate, apex acute, base cuneate, glabrous on both sides; margins strongly undulate, with ca. three glands; 29–33 pairs of secondary veins, arcuate, conspicuous. <bold><italic>Bracts</italic></bold> diminute, triangular, verticillate, with marginal glands. <bold><italic>Flowers</italic></bold> arranged in racemose inflorescences, hypanthium cylindrical; sepals oblong-lanceolate; petals oblong-lanceolate; corona with 2 series of filaments, filaments of first series dolabriform, filaments of second series hair-like, apex entire or bifid, straight; operculum straight, non-tubular, included, filamentous with a fimbriate apex, 3.4–3.5 cm long; trochlea absent on the androgynophore; ovary oblongoid, glabrous. <bold><italic>Fruits</italic></bold> ca. 3.11 × 2.93 cm, orbicular, glabrous, green.</p></tp:treatment-sec><tp:treatment-sec sec-type="Palynology" id="SECID0E3NAG"><title>Palynology.</title><p>Pollen grains medium-sized (ca. 47.8 µm), prolate spheroidal, 6-colporate, colpi short, narrow, three endoaperture lalongate (ca. 8.7 × 17.0 µm) unique for each pair of ectoaperture, sexine reticulate, heterobrochate; muri (ca. 2.0 µm) duplicolumellate, sinuous, continuous, without perforations, columellae high, apparent, tectum surface mostly slightly curved, lumina ornamented with pila, large (ca. 15.2 µm diam.) (Fig. <xref ref-type="fig" rid="F3">3H, I</xref>).</p></tp:treatment-sec><tp:treatment-sec sec-type="material" id="SECID0EGOAG"><title>Specimens examined.</title><p>
            <bold>BRAZIL. Roraima</bold>: Cantá, Serra Grande, <named-content xmlns:xlink="http://www.w3.org/1999/xlink" content-type="dwc:verbatimCoordinates" xlink:type="simple"><named-content content-type="geo-json" specific-use="{&#34;type&#34;:&#34;Point&#34;,&#34;coordinates&#34;:[-60.786111,-2.548056]}" id="NCID0EROAG" xlink:type="simple">2°32'53"S, 60°47'10"W</named-content></named-content>, 554 m, 12 Nov 2014 [fl], R.C. Forzza et al. 8321 (RB).</p></tp:treatment-sec><tp:treatment-sec sec-type="distribution" id="SECID0EWOAG"><title>Distribution and ecology.</title><p>Found in savannahs from southwestern Guyana, being here recorded in the state of Roraima, municipality of Cantá, in the Serra Grande inselberg, around 554 m elevation. Beside the type specimens and the one recorded for Brazil, <italic><tp:taxon-name><tp:taxon-name-part taxon-name-part-type="genus" reg="Passiflora">P.</tp:taxon-name-part> <tp:taxon-name-part taxon-name-part-type="species" reg="quelchii">quelchii</tp:taxon-name-part></tp:taxon-name></italic> is only known by another specimen (i.e., <italic>Graham 342</italic>) from the Ireng District in Guyana (<xref ref-type="bibr" rid="B3">Escobar 1990</xref>).</p></tp:treatment-sec><tp:treatment-sec sec-type="Taxonomic comments" id="SECID0ENPAG"><title>Taxonomic comments.</title><p>
            <italic><tp:taxon-name><tp:taxon-name-part taxon-name-part-type="genus" reg="Passiflora">Passiflora</tp:taxon-name-part> <tp:taxon-name-part taxon-name-part-type="species" reg="quelchii">quelchii</tp:taxon-name-part></tp:taxon-name></italic> belongs to <tp:taxon-name><tp:taxon-name-part taxon-name-part-type="genus" reg="Passiflora">P.</tp:taxon-name-part> <tp:taxon-name-part taxon-name-part-type="infraspecific-rank">subg.</tp:taxon-name-part> <tp:taxon-name-part taxon-name-part-type="subgenus" reg="Astrophea">Astrophea</tp:taxon-name-part> <tp:taxon-name-part taxon-name-part-type="infraspecific-rank">sect.</tp:taxon-name-part> <tp:taxon-name-part taxon-name-part-type="section" reg="Capreolata">Capreolata</tp:taxon-name-part></tp:taxon-name>. It can be distinguished by its shrubby habit and leaf-blades with undulate margins and inconspicuous <italic>in sicco</italic>. The included, non-tubular, filamentous operculum with fimbriate apex is characteristic to <italic><tp:taxon-name><tp:taxon-name-part taxon-name-part-type="genus" reg="Passiflora">P.</tp:taxon-name-part> <tp:taxon-name-part taxon-name-part-type="species" reg="quelchii">quelchii</tp:taxon-name-part></tp:taxon-name></italic> and easily differentiates it from closely related species. <italic><tp:taxon-name><tp:taxon-name-part taxon-name-part-type="genus" reg="Passiflora">Passiflora</tp:taxon-name-part> <tp:taxon-name-part taxon-name-part-type="species" reg="quelchii">quelchii</tp:taxon-name-part></tp:taxon-name></italic> possess type III pollen grains, with reticulate sexine forming large lumina (<xref ref-type="bibr" rid="B13">Mezzonato-Pires et al. 2017</xref>).</p></tp:treatment-sec><tp:treatment-sec><!--Section generated to contain objects referenced in tp:taxon-treatment.--><fig id="F2" position="float" orientation="portrait"><label>Figure 2.</label><caption><p>Illustrations of leaves and flowers in longitudinal section. <bold>A, B</bold> <italic><tp:taxon-name><tp:taxon-name-part taxon-name-part-type="genus" reg="Passiflora">Passiflora</tp:taxon-name-part> <tp:taxon-name-part taxon-name-part-type="species" reg="amoena">amoena</tp:taxon-name-part></tp:taxon-name></italic> (S.V. Costa Neto et al. 2818, HAMAB) <bold>C, D</bold> <italic><tp:taxon-name><tp:taxon-name-part taxon-name-part-type="genus" reg="Passiflora">Passiflora</tp:taxon-name-part> <tp:taxon-name-part taxon-name-part-type="species" reg="fuchsiiflora">fuchsiiflora</tp:taxon-name-part></tp:taxon-name></italic> (S. Sakagawa et al. 248, INPA) <bold>E, F</bold> <italic><tp:taxon-name><tp:taxon-name-part taxon-name-part-type="genus" reg="Passiflora">Passiflora</tp:taxon-name-part> <tp:taxon-name-part taxon-name-part-type="species" reg="jussieui">jussieui</tp:taxon-name-part></tp:taxon-name></italic> (<italic>D.C. Daly</italic> et al. <italic>7423</italic>, UPCB) <bold>G, H</bold> <italic><tp:taxon-name><tp:taxon-name-part taxon-name-part-type="genus" reg="Passiflora">Passiflora</tp:taxon-name-part> <tp:taxon-name-part taxon-name-part-type="species" reg="ovata">ovata</tp:taxon-name-part></tp:taxon-name></italic> (S. Sakagawa et al. 668, INPA) <bold>I, J</bold> <italic><tp:taxon-name><tp:taxon-name-part taxon-name-part-type="genus" reg="Passiflora">Passiflora</tp:taxon-name-part> <tp:taxon-name-part taxon-name-part-type="species" reg="plumosa">plumosa</tp:taxon-name-part></tp:taxon-name></italic> (C.A. Cid et al. 561, MG) <bold>K, L</bold> <italic><tp:taxon-name><tp:taxon-name-part taxon-name-part-type="genus" reg="Passiflora">Passiflora</tp:taxon-name-part> <tp:taxon-name-part taxon-name-part-type="species" reg="quelchii">quelchii</tp:taxon-name-part></tp:taxon-name></italic> (R.C. Forzza et al. 8321, RB) <bold>M, N</bold> <italic><tp:taxon-name><tp:taxon-name-part taxon-name-part-type="genus" reg="Passiflora">Passiflora</tp:taxon-name-part> <tp:taxon-name-part taxon-name-part-type="species" reg="tessmannii">tessmannii</tp:taxon-name-part></tp:taxon-name></italic> (C.A. Sothers &amp; E.C. Pereira 612, INPA).</p></caption><graphic xmlns:xlink="http://www.w3.org/1999/xlink" xlink:href="phytokeys-95-001-g002.jpg" position="float" orientation="portrait" xlink:type="simple" id="oo_182372.jpg"/></fig><fig id="F3" position="float" orientation="portrait"><label>Figure 3.</label><caption><p>Photomicrographs and electron photomicrographs of pollen grains of the species of <italic><tp:taxon-name><tp:taxon-name-part taxon-name-part-type="genus" reg="Passiflora">Passiflora</tp:taxon-name-part></tp:taxon-name></italic>. <bold>A, B</bold> <italic><tp:taxon-name><tp:taxon-name-part taxon-name-part-type="genus" reg="Passiflora">Passiflora</tp:taxon-name-part> <tp:taxon-name-part taxon-name-part-type="species" reg="amoena">amoena</tp:taxon-name-part></tp:taxon-name></italic> <bold>C, D</bold> <italic><tp:taxon-name><tp:taxon-name-part taxon-name-part-type="genus" reg="Passiflora">Passiflora</tp:taxon-name-part> <tp:taxon-name-part taxon-name-part-type="species" reg="fuchsiiflora">fuchsiiflora</tp:taxon-name-part></tp:taxon-name></italic> <bold>E, F</bold> <italic><tp:taxon-name><tp:taxon-name-part taxon-name-part-type="genus" reg="Passiflora">Passiflora</tp:taxon-name-part> <tp:taxon-name-part taxon-name-part-type="species" reg="jussieui">jussieui</tp:taxon-name-part></tp:taxon-name></italic> <bold>G, H</bold> <italic><tp:taxon-name><tp:taxon-name-part taxon-name-part-type="genus" reg="Passiflora">Passiflora</tp:taxon-name-part> <tp:taxon-name-part taxon-name-part-type="species" reg="ovata">ovata</tp:taxon-name-part></tp:taxon-name></italic> <bold>I, J</bold> <italic><tp:taxon-name><tp:taxon-name-part taxon-name-part-type="genus" reg="Passiflora">Passiflora</tp:taxon-name-part> <tp:taxon-name-part taxon-name-part-type="species" reg="quelchii">quelchii</tp:taxon-name-part></tp:taxon-name></italic> <bold>K, L</bold> <italic><tp:taxon-name><tp:taxon-name-part taxon-name-part-type="genus" reg="Passiflora">Passiflora</tp:taxon-name-part> <tp:taxon-name-part taxon-name-part-type="species" reg="tessmannii">tessmannii</tp:taxon-name-part></tp:taxon-name></italic> <bold>A, C, E, G, K</bold> general aspect of polar view <bold>B, F, H, I, L</bold> general aspect of equatorial view, <bold>D</bold> and <bold>J</bold> ornamentation detail. Scale bars: 10 µm (<bold>C, E, F, G, H, I, K, L</bold>); 5 µm (<bold>A, B, J</bold>); 1 µm (<bold>D</bold>).</p></caption><graphic xmlns:xlink="http://www.w3.org/1999/xlink" xlink:href="phytokeys-95-001-g003.jpg" position="float" orientation="portrait" xlink:type="simple" id="oo_182373.jpg"/></fig></tp:treatment-sec><ref-list><ref id="B3"><mixed-citation xmlns:xlink="http://www.w3.org/1999/xlink" xlink:type="simple">
          <person-group><name name-style="western"><surname>Escobar</surname><given-names>LA</given-names></name></person-group> (<year>1990</year>) Una Revision Taxonomica de <italic><tp:taxon-name><tp:taxon-name-part taxon-name-part-type="genus">Passiflora</tp:taxon-name-part></tp:taxon-name></italic> subgenero <italic><tp:taxon-name><tp:taxon-name-part taxon-name-part-type="genus">Astrophea</tp:taxon-name-part></tp:taxon-name></italic>, <tp:taxon-name><tp:taxon-name-part taxon-name-part-type="family">Passifloraceae</tp:taxon-name-part></tp:taxon-name>. PhD Thesis, Universidad de Antioquia.</mixed-citation></ref><ref id="B13"><mixed-citation xmlns:xlink="http://www.w3.org/1999/xlink" xlink:type="simple">
          <person-group><name name-style="western"><surname>Mezzonato-Pires</surname><given-names>AC</given-names></name><name name-style="western"><surname>Mendonça</surname><given-names>CBF</given-names></name><name name-style="western"><surname>Milward-de-Azevedo</surname><given-names>MA</given-names></name><name name-style="western"><surname>Gonçalves-Esteves</surname><given-names>V</given-names></name></person-group> (<year>2017</year>) <article-title>The systematic value of pollen morphology of <tp:taxon-name><tp:taxon-name-part taxon-name-part-type="genus">Passiflora</tp:taxon-name-part> <tp:taxon-name-part taxon-name-part-type="infraspecific-rank">subgenus</tp:taxon-name-part> <tp:taxon-name-part taxon-name-part-type="subgenus">Astrophea</tp:taxon-name-part></tp:taxon-name> (<tp:taxon-name><tp:taxon-name-part taxon-name-part-type="family">Passifloraceae</tp:taxon-name-part></tp:taxon-name>).</article-title> <source>Phytotaxa</source> <volume>298</volume>(<issue>1</issue>): <fpage>1</fpage>–<lpage>19</lpage>. <ext-link xlink:type="simple" ext-link-type="doi" xlink:href="10.11646/phytotaxa.298.1.1">https://doi.org/10.11646/phytotaxa.298.1.1</ext-link></mixed-citation></ref></ref-list></tp:taxon-treatment>
